# Supplementary material for: 1-Chloro­methyl-1,4-diazo­niabicyclo[2.2.2]octane tetra­chloridocuprate(II)
Source: Acta Crystallogr Sect E Struct Rep Online. 2011 Jun 11;67(Pt 7):m889. doi: 10.1107/S1600536811020782 (PMC3152011; doi:10.1107/S1600536811020782)
Supplement: Supplementary file 1 [file e-67-0m889-sup1.cif]

##############################################################################
#                                                                            #
# This CIF contains the data in a paper accepted for publication in          #
# Acta Crystallographica Section E. It conforms to the requirements of       #
# Notes for Authors for Acta Crystallographica Section E, and has been       #
# peer reviewed under the auspices of the IUCr Commission on Journals.       #
#                                                                            #
# Full details of the Crystallographic Information File format               #
# are given in the paper "The Crystallographic Information File (CIF):       #
# a New Standard Archive File for Crystallography" by S. R. Hall, F. H.      #
# Allen and I. D. Brown [Acta Cryst. (1991), A47, 655-685].                  #
#                                                                            #
# The current version of the core CIF dictionary is obtainable from          #
# ftp://ftp.iucr.org/pub/cif_core.dic.                                       #
#                                                                            #
# Software is freely available for graphical display of the structure(s)     #
# in this CIF. For information consult the CIF software page                 #
# http://www.iucr.org/resources/cif/software.                                #
#                                                                            #
# This file may be used for bona fide research purposes within the           #
# scientific community so long as proper attribution is given to the journal # 
# article from which it was obtained.                                        #
#                                                                            #
##############################################################################
data_I
_audit_creation_method     SHELXL97
_chemical_name_systematic
;
1-Chloromethyl-1,4-diazoniabicyclo[2.2.2]octane tetrachloridocuprate(II)
;
_chemical_name_common     ?
_chemical_formula_moiety     'C7 H15 Cl N2 2+, Cl4 Cu 2-'
_chemical_formula_sum     'C7 H15 Cl5 Cu N2 '
_chemical_formula_iupac     '(C7 H15 Cl N2) [Cu Cl4]'
_chemical_formula_weight     368.00
_chemical_melting_point     ?
_symmetry_cell_setting     orthorhombic
_symmetry_space_group_name_H-M     'P 21 21 21'
_symmetry_space_group_name_Hall     'P 2ac 2ab '
loop_
    _symmetry_equiv_pos_as_xyz
    'x, y, z'
    '-x+1/2, -y, z+1/2'
    '-x, y+1/2, -z+1/2'
    'x+1/2, -y+1/2, -z'
_cell_length_a     9.878(4)
_cell_length_b     11.167(4)
_cell_length_c     12.201(4)
_cell_angle_alpha     90.00
_cell_angle_beta     90.00
_cell_angle_gamma     90.00
_cell_volume     1345.9(8)
_cell_formula_units_Z     4
_cell_measurement_reflns_used     4288
_cell_measurement_theta_min     2.4724
_cell_measurement_theta_max     27.4662
_cell_measurement_temperature     293(2)
_exptl_crystal_description     block
_exptl_crystal_colour     brown
_exptl_crystal_size_max     0.3000
_exptl_crystal_size_mid     0.2500
_exptl_crystal_size_min     0.2000
_exptl_crystal_density_diffrn     1.816
_exptl_crystal_density_meas     ?
_exptl_crystal_density_method     'not measured'
_exptl_crystal_F_000     740
_exptl_absorpt_coefficient_mu     2.585
_exptl_absorpt_correction_type     multi-scan
_exptl_absorpt_process_details     '(CrystalClear; Rigaku, 2005)'
_exptl_absorpt_correction_T_min     0.465
_exptl_absorpt_correction_T_max     0.596
_exptl_special_details
;
;
_diffrn_ambient_temperature     293(2)
_diffrn_radiation_type     MoK\a
_diffrn_radiation_wavelength     0.71073
_diffrn_radiation_source     'fine-focus sealed tube'
_diffrn_radiation_monochromator     graphite
_diffrn_measurement_device_type     'Rigaku Mercury2'
_diffrn_measurement_method     'CCD profile fitting'
_diffrn_detector_area_resol_mean     28.5714
_diffrn_reflns_number     6091
_diffrn_reflns_av_R_equivalents     0.0316
_diffrn_reflns_av_sigmaI/netI     0.0359
_diffrn_reflns_theta_min     2.4724
_diffrn_reflns_theta_max     27.4662
_diffrn_reflns_theta_full     27.47
_diffrn_measured_fraction_theta_max     0.994
_diffrn_measured_fraction_theta_full     0.994
_diffrn_reflns_limit_h_min     -12
_diffrn_reflns_limit_h_max     12
_diffrn_reflns_limit_k_min     -14
_diffrn_reflns_limit_k_max     14
_diffrn_reflns_limit_l_min     -15
_diffrn_reflns_limit_l_max     15
_diffrn_standards_number     0
_diffrn_standards_interval_count     .
_diffrn_standards_interval_time     .
_diffrn_standards_decay_%     ?
_refine_special_details
;
Refinement of <i>F</i>^2^ against ALL reflections. The weighted <i>R</i>-factor
<i>wR</i> and goodness of fit <i>S</i> are based on <i>F</i>^2^, conventional
<i>R</i>-factors <i>R</i> are based on <i>F</i>, with <i>F</i> set to zero for
negative <i>F</i>^2^. The threshold expression of <i>F</i>^2^ >
\s(<i>F</i>^2^) is used only for calculating <i>R</i>-factors(gt) <i>etc</i>.
and is not relevant to the choice of reflections for refinement.
<i>R</i>-factors based on <i>F</i>^2^ are statistically about twice as large
as those based on <i>F</i>, and <i>R</i>-factors based on ALL data will be
even larger.
;
_reflns_number_total     3072
_reflns_number_gt     2865
_reflns_threshold_expression     I>2\s(I)
_refine_ls_structure_factor_coef     Fsqd
_refine_ls_matrix_type     full
_refine_ls_R_factor_all     0.0241
_refine_ls_R_factor_gt     0.0223
_refine_ls_wR_factor_gt     0.0540
_refine_ls_wR_factor_ref     0.0545
_refine_ls_goodness_of_fit_ref     1.007
_refine_ls_restrained_S_all     1.007
_refine_ls_number_reflns     3072
_refine_ls_number_parameters     136
_refine_ls_number_restraints     0
_refine_ls_hydrogen_treatment     constr
_refine_ls_weighting_scheme     calc
_refine_ls_weighting_details
                    'w = 1/[\s^2^(Fo^2^)+(0.0267P)^2^] where P=(Fo^2^+2Fc^2^)/3'
_atom_sites_solution_hydrogens     geom
_atom_sites_solution_primary     direct
_atom_sites_solution_secondary     difmap
_refine_ls_shift/su_max     0.001
_refine_ls_shift/su_mean     0.000
_refine_diff_density_max     0.389
_refine_diff_density_min     -0.364
_refine_ls_extinction_method     none
_refine_ls_extinction_coef     ?
_refine_ls_abs_structure_details     'Flack (1983), with 1298 Friedel pairs'
_refine_ls_abs_structure_Flack     0.006(11)
loop_
    _atom_type_symbol
    _atom_type_description
    _atom_type_scat_dispersion_real
    _atom_type_scat_dispersion_imag
    _atom_type_scat_source
    'C' 'C' 0.0033 0.0016
                         'International Tables Vol C Tables 4.2.6.8 and 6.1.1.4'
    'H' 'H' 0.0000 0.0000
                         'International Tables Vol C Tables 4.2.6.8 and 6.1.1.4'
    'N' 'N' 0.0061 0.0033
                         'International Tables Vol C Tables 4.2.6.8 and 6.1.1.4'
    'O' 'O' 0.0106 0.0060
                         'International Tables Vol C Tables 4.2.6.8 and 6.1.1.4'
    'Cl' 'Cl' 0.1484 0.1585
                         'International Tables Vol C Tables 4.2.6.8 and 6.1.1.4'
    'Cu' 'Cu' 0.3201 1.2651
                         'International Tables Vol C Tables 4.2.6.8 and 6.1.1.4'
_computing_data_collection     'CrystalClear (Rigaku, 2005)'
_computing_cell_refinement     'CrystalClear (Rigaku, 2005)'
_computing_data_reduction     'CrystalClear (Rigaku, 2005)'
_computing_structure_solution     'SHELXS97 (Sheldrick, 2008)'
_computing_structure_refinement     'SHELXL97 (Sheldrick, 2008)'
_computing_molecular_graphics     'ORTEP-3 (Farrugia, 1997)'
_computing_publication_material     'SHELXL97 (Sheldrick, 2008)'
loop_
    _atom_site_type_symbol
    _atom_site_label
    _atom_site_fract_x
    _atom_site_fract_y
    _atom_site_fract_z
    _atom_site_U_iso_or_equiv
    _atom_site_adp_type
    _atom_site_calc_flag
    _atom_site_refinement_flags
    _atom_site_occupancy
    _atom_site_symmetry_multiplicity
    _atom_site_disorder_assembly
    _atom_site_disorder_group
    C C1 0.4179(3) 1.0325(2) 0.3874(2) 0.0310(6) Uani d . 1 1 . .
    H H1A 0.4300 0.9982 0.3150 0.037 Uiso calc R 1 1 . .
    H H1B 0.3385 1.0836 0.3859 0.037 Uiso calc R 1 1 . .
    C C2 0.3989(3) 0.9330(2) 0.4717(2) 0.0267(6) Uani d . 1 1 . .
    H H2A 0.3256 0.9533 0.5212 0.032 Uiso calc R 1 1 . .
    H H2B 0.3760 0.8586 0.4350 0.032 Uiso calc R 1 1 . .
    C C3 0.6657(3) 1.0334(2) 0.4017(2) 0.0303(6) Uani d . 1 1 . .
    H H3A 0.7419 1.0735 0.4359 0.036 Uiso calc R 1 1 . .
    H H3B 0.6844 1.0253 0.3240 0.036 Uiso calc R 1 1 . .
    C C4 0.6448(3) 0.9099(2) 0.4533(2) 0.0286(6) Uani d . 1 1 . .
    H H4A 0.6235 0.8517 0.3968 0.034 Uiso calc R 1 1 . .
    H H4B 0.7269 0.8845 0.4902 0.034 Uiso calc R 1 1 . .
    C C5 0.5303(3) 1.1391(2) 0.5373(2) 0.0288(6) Uani d . 1 1 . .
    H H5A 0.4426 1.1748 0.5519 0.035 Uiso calc R 1 1 . .
    H H5B 0.5998 1.1973 0.5551 0.035 Uiso calc R 1 1 . .
    C C6 0.5486(3) 1.0273(2) 0.6064(2) 0.0282(6) Uani d . 1 1 . .
    H H6A 0.6388 1.0263 0.6380 0.034 Uiso calc R 1 1 . .
    H H6B 0.4834 1.0269 0.6659 0.034 Uiso calc R 1 1 . .
    C C7 0.5329(3) 0.8043(2) 0.6006(2) 0.0336(6) Uani d . 1 1 . .
    H H7A 0.6137 0.8040 0.6457 0.040 Uiso calc R 1 1 . .
    H H7B 0.5382 0.7367 0.5510 0.040 Uiso calc R 1 1 . .
    Cl Cl1 0.39073(9) 0.78795(7) 0.68465(6) 0.0493(2) Uani d . 1 1 . .
    N N1 0.5285(2) 0.91796(17) 0.53523(16) 0.0212(4) Uani d . 1 1 . .
    N N2 0.5402(2) 1.10429(17) 0.41845(17) 0.0255(4) Uani d . 1 1 . .
    H H2C 0.5438 1.1716 0.3765 0.031 Uiso calc R 1 1 . .
    Cl Cl2 0.36056(6) 1.33367(5) 0.33718(6) 0.03068(15) Uani d . 1 1 . .
    Cl Cl3 0.69739(6) 1.35292(6) 0.36324(6) 0.03568(16) Uani d . 1 1 . .
    Cl Cl4 0.42453(7) 1.63249(5) 0.36275(5) 0.03390(16) Uani d . 1 1 . .
    Cl Cl5 0.55993(8) 1.49699(6) 0.59012(6) 0.04221(18) Uani d . 1 1 . .
    Cu Cu1 0.51283(3) 1.45593(3) 0.41718(3) 0.02648(9) Uani d . 1 1 . .
loop_
    _atom_site_aniso_label
    _atom_site_aniso_U_11
    _atom_site_aniso_U_22
    _atom_site_aniso_U_33
    _atom_site_aniso_U_12
    _atom_site_aniso_U_13
    _atom_site_aniso_U_23
    C1 0.0292(13) 0.0314(14) 0.0325(15) -0.0047(12) -0.0084(11) 0.0029(11)
    C2 0.0233(13) 0.0228(13) 0.0339(14) -0.0040(10) -0.0025(11) -0.0032(11)
    C3 0.0237(12) 0.0379(14) 0.0294(14) 0.0008(12) 0.0058(11) 0.0033(12)
    C4 0.0255(13) 0.0314(13) 0.0289(14) 0.0070(12) 0.0048(11) 0.0014(11)
    C5 0.0342(15) 0.0215(12) 0.0305(13) -0.0036(12) 0.0031(12) -0.0053(10)
    C6 0.0338(14) 0.0260(13) 0.0248(14) -0.0091(11) 0.0016(10) -0.0047(10)
    C7 0.0426(16) 0.0270(13) 0.0312(15) -0.0047(12) -0.0017(13) 0.0070(11)
    Cl1 0.0659(6) 0.0429(4) 0.0392(4) -0.0177(4) 0.0166(4) 0.0024(3)
    N1 0.0226(10) 0.0194(9) 0.0217(10) -0.0025(8) -0.0004(9) -0.0012(8)
    N2 0.0260(10) 0.0214(10) 0.0292(11) -0.0023(9) -0.0003(10) 0.0027(9)
    Cl2 0.0259(3) 0.0249(3) 0.0412(4) -0.0006(3) -0.0059(3) -0.0022(3)
    Cl3 0.0241(3) 0.0314(3) 0.0516(4) 0.0000(3) -0.0010(3) -0.0042(3)
    Cl4 0.0505(4) 0.0211(3) 0.0302(3) 0.0052(3) -0.0030(3) -0.0007(3)
    Cl5 0.0568(5) 0.0438(4) 0.0260(3) 0.0048(4) -0.0066(3) -0.0006(3)
    Cu1 0.02908(17) 0.02223(14) 0.02814(16) 0.00119(14) -0.00354(14)
                                                                    -0.00133(13)
_geom_special_details
;
;
loop_
    _geom_bond_atom_site_label_1
    _geom_bond_atom_site_label_2
    _geom_bond_site_symmetry_2
    _geom_bond_distance
    _geom_bond_publ_flag
    C1 N2 . 1.499(3) ?
    C1 C2 . 1.526(3) ?
    C1 H1A . 0.9700 ?
    C1 H1B . 0.9700 ?
    C2 N1 . 1.506(3) ?
    C2 H2A . 0.9700 ?
    C2 H2B . 0.9700 ?
    C3 N2 . 1.484(3) ?
    C3 C4 . 1.530(3) ?
    C3 H3A . 0.9700 ?
    C3 H3B . 0.9700 ?
    C4 N1 . 1.526(3) ?
    C4 H4A . 0.9700 ?
    C4 H4B . 0.9700 ?
    C5 N2 . 1.504(3) ?
    C5 C6 . 1.518(3) ?
    C5 H5A . 0.9700 ?
    C5 H5B . 0.9700 ?
    C6 N1 . 1.511(3) ?
    C6 H6A . 0.9700 ?
    C6 H6B . 0.9700 ?
    C7 N1 . 1.499(3) ?
    C7 Cl1 . 1.748(3) ?
    C7 H7A . 0.9700 ?
    C7 H7B . 0.9700 ?
    N2 H2C . 0.9100 ?
    Cl2 Cu1 . 2.2537(8) yes
    Cl3 Cu1 . 2.2539(9) yes
    Cl4 Cu1 . 2.2559(9) yes
    Cl5 Cu1 . 2.2088(11) yes
loop_
    _geom_angle_atom_site_label_1
    _geom_angle_atom_site_label_2
    _geom_angle_atom_site_label_3
    _geom_angle_site_symmetry_1
    _geom_angle_site_symmetry_3
    _geom_angle
    _geom_angle_publ_flag
    N2 C1 C2 . . 108.56(19) ?
    N2 C1 H1A . . 110.0 ?
    C2 C1 H1A . . 110.0 ?
    N2 C1 H1B . . 110.0 ?
    C2 C1 H1B . . 110.0 ?
    H1A C1 H1B . . 108.4 ?
    N1 C2 C1 . . 108.86(19) ?
    N1 C2 H2A . . 109.9 ?
    C1 C2 H2A . . 109.9 ?
    N1 C2 H2B . . 109.9 ?
    C1 C2 H2B . . 109.9 ?
    H2A C2 H2B . . 108.3 ?
    N2 C3 C4 . . 108.13(19) ?
    N2 C3 H3A . . 110.1 ?
    C4 C3 H3A . . 110.1 ?
    N2 C3 H3B . . 110.1 ?
    C4 C3 H3B . . 110.1 ?
    H3A C3 H3B . . 108.4 ?
    N1 C4 C3 . . 108.55(19) ?
    N1 C4 H4A . . 110.0 ?
    C3 C4 H4A . . 110.0 ?
    N1 C4 H4B . . 110.0 ?
    C3 C4 H4B . . 110.0 ?
    H4A C4 H4B . . 108.4 ?
    N2 C5 C6 . . 108.37(19) ?
    N2 C5 H5A . . 110.0 ?
    C6 C5 H5A . . 110.0 ?
    N2 C5 H5B . . 110.0 ?
    C6 C5 H5B . . 110.0 ?
    H5A C5 H5B . . 108.4 ?
    N1 C6 C5 . . 109.22(19) ?
    N1 C6 H6A . . 109.8 ?
    C5 C6 H6A . . 109.8 ?
    N1 C6 H6B . . 109.8 ?
    C5 C6 H6B . . 109.8 ?
    H6A C6 H6B . . 108.3 ?
    N1 C7 Cl1 . . 112.18(19) ?
    N1 C7 H7A . . 109.2 ?
    Cl1 C7 H7A . . 109.2 ?
    N1 C7 H7B . . 109.2 ?
    Cl1 C7 H7B . . 109.2 ?
    H7A C7 H7B . . 107.9 ?
    C7 N1 C2 . . 113.10(19) ?
    C7 N1 C6 . . 111.95(19) ?
    C2 N1 C6 . . 108.52(19) ?
    C7 N1 C4 . . 106.10(19) ?
    C2 N1 C4 . . 108.03(19) ?
    C6 N1 C4 . . 108.98(18) ?
    C3 N2 C1 . . 110.7(2) ?
    C3 N2 C5 . . 109.0(2) ?
    C1 N2 C5 . . 109.21(19) ?
    C3 N2 H2C . . 109.3 ?
    C1 N2 H2C . . 109.3 ?
    C5 N2 H2C . . 109.3 ?
    Cl5 Cu1 Cl2 . . 132.85(3) ?
    Cl5 Cu1 Cl3 . . 102.39(3) ?
    Cl2 Cu1 Cl3 . . 95.98(4) ?
    Cl5 Cu1 Cl4 . . 100.44(3) ?
    Cl2 Cu1 Cl4 . . 98.27(4) ?
    Cl3 Cu1 Cl4 . . 132.29(3) ?
loop_
    _geom_torsion_atom_site_label_1
    _geom_torsion_atom_site_label_2
    _geom_torsion_atom_site_label_3
    _geom_torsion_atom_site_label_4
    _geom_torsion_site_symmetry_1
    _geom_torsion_site_symmetry_2
    _geom_torsion_site_symmetry_3
    _geom_torsion_site_symmetry_4
    _geom_torsion
    _geom_torsion_publ_flag
    N2 C1 C2 N1 . . . . -16.8(3) ?
    N2 C3 C4 N1 . . . . -19.5(3) ?
    N2 C5 C6 N1 . . . . -16.8(3) ?
    Cl1 C7 N1 C2 . . . . -52.6(2) ?
    Cl1 C7 N1 C6 . . . . 70.4(2) ?
    Cl1 C7 N1 C4 . . . . -170.83(17) ?
    C1 C2 N1 C7 . . . . -166.0(2) ?
    C1 C2 N1 C6 . . . . 69.1(2) ?
    C1 C2 N1 C4 . . . . -48.9(2) ?
    C5 C6 N1 C7 . . . . -174.9(2) ?
    C5 C6 N1 C2 . . . . -49.3(2) ?
    C5 C6 N1 C4 . . . . 68.1(2) ?
    C3 C4 N1 C7 . . . . -167.6(2) ?
    C3 C4 N1 C2 . . . . 70.9(2) ?
    C3 C4 N1 C6 . . . . -46.9(3) ?
    C4 C3 N2 C1 . . . . -47.8(3) ?
    C4 C3 N2 C5 . . . . 72.3(2) ?
    C2 C1 N2 C3 . . . . 69.9(3) ?
    C2 C1 N2 C5 . . . . -50.1(3) ?
    C6 C5 N2 C3 . . . . -51.1(3) ?
    C6 C5 N2 C1 . . . . 70.0(3) ?
loop_
    _geom_hbond_atom_site_label_D
    _geom_hbond_atom_site_label_H
    _geom_hbond_atom_site_label_A
    _geom_hbond_site_symmetry_A
    _geom_hbond_distance_DH
    _geom_hbond_distance_HA
    _geom_hbond_distance_DA
    _geom_hbond_angle_DHA
    N2 H2C Cl2 . 0.91 2.60 3.270(2) 130.6
    N2 H2C Cl3 . 0.91 2.54 3.252(2) 135.9
data_global
_journal_date_recd_electronic     2011-04-26
_journal_date_accepted     2011-05-30
_journal_name_full     'Acta Crystallographica, Section E'
_journal_year     2011
_journal_volume     67
_journal_issue      7
_journal_page_first     m889
_journal_page_last     m889
_journal_paper_category     QM
_journal_coeditor_code     SI2354
_publ_contact_author_name     'Tao Rong'
_publ_contact_author_address
;
Ordered Matter Science Research Center
Southeast University
Nanjing 210096
People's Republic of China
;
_publ_contact_author_email     rongtao198806@163.com
_publ_contact_author_fax     '86-25-52090626'
_publ_contact_author_phone     '86-25-52090626'
_publ_section_title
;
1-Chloromethyl-1,4-diazoniabicyclo[2.2.2]octane tetrachloridocuprate(II)
;
loop_
    _publ_author_name
    _publ_author_address
    'Tao Rong'
;
Ordered Matter Science Research Center
Southeast University
Nanjing 210096
People's Republic of China
;
