# Supplementary material for: 1-Chloro­methyl-1,4-diazo­niabicyclo[2.2.2]octane tetra­chloridocuprate(II)
Source: Acta Crystallogr Sect E Struct Rep Online. 2011 Jun 11;67(Pt 7):m889. doi: 10.1107/S1600536811020782 (PMC3152011; doi:10.1107/S1600536811020782)
Supplement: Supplementary file 2 [file e-67-0m889-Isup2.hkl]

# 
# h,k,l, Fc-squared, Fo-squared, sigma(Fo-squared) and status flag 
# 
data_I
_shelx_title ' a in P2(1)2(1)2(1)' 
_shelx_refln_list_code          4 
_shelx_F_calc_maximum      149.21 
_exptl_crystal_F_000       740.00 
_reflns_d_resolution_high  0.7705 
 
loop_ 
 _symmetry_equiv_pos_as_xyz 
 'x, y, z' 
 '-x+1/2, -y, z+1/2' 
 '-x, y+1/2, -z+1/2' 
 'x+1/2, -y+1/2, -z' 
 
_cell_length_a     9.8780 
_cell_length_b    11.1669 
_cell_length_c    12.2010 
_cell_angle_alpha  90.000 
_cell_angle_beta   90.000 
_cell_angle_gamma  90.000 
 
_shelx_F_squared_multiplier     1.000 
 
loop_ 
 _refln_index_h 
 _refln_index_k 
 _refln_index_l 
 _refln_F_squared_calc 
 _refln_F_squared_meas 
 _refln_F_squared_sigma 
 _refln_observed_status 
   4   0   0       95.68       84.98      6.97 o 
   6   0   0     1633.89     1657.16     54.85 o 
   8   0   0       63.32       81.11     22.50 o 
  10   0   0      180.49      252.22     33.50 o 
  12   0   0       23.16       14.43     12.70 o 
   1   1   0        4.60       14.07      2.73 o 
   2   1   0     4969.89     4522.05     47.63 o 
   3   1   0        3.84        5.37      2.76 o 
   4   1   0     1170.38     1181.45      9.47 o 
   5   1   0     1748.90     1745.34     16.46 o 
   6   1   0     1998.41     2130.87     31.93 o 
   7   1   0      163.57      156.03      6.31 o 
   8   1   0     1207.01     1217.14     28.90 o 
   9   1   0      310.93      299.74     15.64 o 
  10   1   0      119.68      106.03     27.20 o 
  11   1   0      773.44      736.70     50.42 o 
  12   1   0      598.16      596.85     33.07 o 
   1   2   0     5003.73     4742.16     92.31 o 
   3   2   0     4471.68     4744.31     66.89 o 
   4   2   0     9989.10     9650.36    108.88 o 
   5   2   0     3782.97     3704.16     50.31 o 
   6   2   0     1180.24     1155.92     25.03 o 
   7   2   0     3503.69     3343.73     53.06 o 
   8   2   0        4.11       10.54      8.73 o 
   9   2   0     1312.19     1289.95     31.31 o 
  10   2   0       14.33       23.17      9.30 o 
  11   2   0        0.44        2.84     13.95 o 
  12   2   0      326.60      366.78     38.69 o 
   1   3   0      470.00      478.45      7.24 o 
   2   3   0      717.71      792.05     12.84 o 
   4   3   0      929.72     1003.56     22.64 o 
   5   3   0     3511.53     3668.00     29.61 o 
   6   3   0     3457.58     3497.85     54.63 o 
   7   3   0      220.46      191.39     13.74 o 
   8   3   0      331.23      333.09     24.71 o 
   9   3   0     1905.56     1892.59     44.81 o 
  10   3   0       32.86       40.88     13.55 o 
  11   3   0      116.62      100.84     39.78 o 
  12   3   0      194.86      174.49     29.26 o 
   0   4   0      156.28      192.68      8.60 o 
   1   4   0      685.13      621.16      9.67 o 
   2   4   0     4632.30     4557.98     37.71 o 
   3   4   0    17887.51    17468.27    236.90 o 
   4   4   0      644.66      608.19     13.13 o 
   5   4   0     3276.83     3400.45     71.91 o 
   6   4   0        3.78        8.14      4.41 o 
   7   4   0      608.54      637.83     27.47 o 
   8   4   0      287.91      293.99     21.57 o 
   9   4   0      412.83      414.01     38.79 o 
  10   4   0        1.50        4.21      7.27 o 
  11   4   0      433.36      443.83     32.70 o 
  12   4   0      228.45      249.80     33.36 o 
   1   5   0     1066.02      997.59     20.33 o 
   2   5   0      254.19      241.47      6.78 o 
   3   5   0     5562.84     5295.05     47.87 o 
   4   5   0      160.81      168.58      6.47 o 
   5   5   0     2622.77     2872.62     37.70 o 
   6   5   0     1185.60     1255.91     37.30 o 
   7   5   0       11.54       11.30      6.79 o 
   8   5   0     1830.56     1848.15     48.85 o 
   9   5   0        7.98       20.36     14.58 o 
  10   5   0     1058.84     1066.45     50.31 o 
  11   5   0        3.23        3.60      8.62 o 
  12   5   0        2.55       10.59     16.91 o 
   0   6   0     6164.00     6359.95    142.22 o 
   1   6   0    16639.82    15366.04    555.21 o 
   2   6   0       91.29      101.47      7.44 o 
   3   6   0     9187.98     8876.68    102.87 o 
   4   6   0      574.05      581.08     15.53 o 
   5   6   0       19.32       23.47      3.77 o 
   6   6   0        0.30        7.94     13.06 o 
   7   6   0      988.84     1036.39     48.31 o 
   8   6   0      407.71      450.12     36.16 o 
   9   6   0      738.71      749.94     45.94 o 
  10   6   0      106.44      104.58     28.59 o 
  11   6   0       88.07       63.97     22.19 o 
   1   7   0       42.32       42.99     10.29 o 
   2   7   0      145.70      144.68     13.95 o 
   3   7   0     2671.13     2625.02     27.21 o 
   4   7   0       34.59       33.04      5.78 o 
   5   7   0      148.32      162.07     39.30 o 
   6   7   0      892.94     1006.78     47.44 o 
   7   7   0     1137.88     1091.33     55.06 o 
   8   7   0      378.03      401.69     27.86 o 
   9   7   0      214.13      251.84     58.21 o 
  10   7   0      179.92      151.94     34.54 o 
  11   7   0        8.40        7.30     11.04 o 
   0   8   0       25.50       32.74     11.23 o 
   1   8   0      374.76      369.68     15.72 o 
   2   8   0      114.77      115.47     18.25 o 
   3   8   0      121.02      125.03     11.55 o 
   4   8   0       91.63       94.53     16.16 o 
   5   8   0     3720.66     3921.93    112.31 o 
   6   8   0     2147.55     2195.28     59.34 o 
   7   8   0      832.38      853.20     41.98 o 
   8   8   0     2597.20     2736.42     82.71 o 
   9   8   0      250.62      214.19     49.11 o 
  10   8   0       49.80       29.10     16.90 o 
   1   9   0      143.07      146.78     18.42 o 
   2   9   0     1335.04     1388.38     35.03 o 
   3   9   0      293.64      295.56     20.13 o 
   4   9   0      173.11      176.89     15.38 o 
   5   9   0      681.25      686.71     42.88 o 
   6   9   0     2409.29     2341.47     73.99 o 
   7   9   0      373.46      423.45     43.82 o 
   8   9   0      392.27      358.75     28.06 o 
   9   9   0       35.63       33.53     15.96 o 
  10   9   0       22.17       27.87     15.98 o 
   0  10   0     2300.70     2376.36     75.24 o 
   1  10   0      719.57      696.13     28.91 o 
   2  10   0      122.10      131.53     14.79 o 
   3  10   0      297.42      304.04     14.88 o 
   4  10   0      919.48      891.98     38.75 o 
   5  10   0      440.79      412.75     30.95 o 
   6  10   0     1210.69     1204.86     55.59 o 
   7  10   0        1.83        8.64      9.09 o 
   8  10   0       89.45       81.51     21.50 o 
   9  10   0      197.86      189.96     38.95 o 
   1  11   0      222.39      220.50     19.11 o 
   2  11   0      699.11      625.44     40.71 o 
   3  11   0       79.99       81.79     21.44 o 
   4  11   0      156.80      156.59     37.63 o 
   5  11   0      144.38      158.22     52.62 o 
   6  11   0      231.77      242.87     31.45 o 
   7  11   0      137.75      105.33     20.26 o 
   8  11   0      291.50      246.31     62.25 o 
   0  12   0      915.30      895.95     31.56 o 
   1  12   0       80.61       90.98     22.78 o 
   2  12   0     1348.89     1351.84     45.22 o 
   3  12   0      110.97      118.25     31.34 o 
   4  12   0      682.46      672.21     42.56 o 
   5  12   0      150.85      137.84     36.10 o 
   6  12   0       12.08       14.54      8.34 o 
   7  12   0       25.48       22.36     11.69 o 
   1  13   0       63.88       69.61     14.49 o 
   2  13   0     1522.18     1544.97     39.40 o 
   3  13   0        3.46        7.71      8.61 o 
   4  13   0       46.90       63.85     17.36 o 
   5  13   0       44.15       32.10     16.25 o 
   0  14   0       42.40       48.55     24.00 o 
   1  14   0        3.92        7.15      7.37 o 
   2  14   0      119.34       93.80     23.76 o 
   3  14   0      526.27      511.00     33.71 o 
   1   0   1     5657.06     2092.92     31.19 o 
   2   0   1     1050.18     1075.76      9.89 o 
   3   0   1     1655.72     1742.28     12.53 o 
   4   0   1      659.35      643.28      8.75 o 
   5   0   1     3264.47     3175.51     34.11 o 
   6   0   1    12943.07    12590.75    217.58 o 
   7   0   1      440.97      428.17     15.75 o 
   8   0   1     3444.49     3435.18     73.92 o 
   9   0   1       41.34       45.80     12.63 o 
  10   0   1      654.62      639.03     44.83 o 
  11   0   1       59.72       63.63     19.18 o 
  12   0   1      487.52      484.32     42.65 o 
 -12   1   1      494.79      476.10     40.08 o 
 -11   1   1      264.86      285.17     22.24 o 
 -10   1   1      155.51      167.73     28.83 o 
  -9   1   1      988.84     1035.64     49.27 o 
  -8   1   1        7.90       15.87      6.22 o 
  -7   1   1     1712.67     1702.62     30.30 o 
  -6   1   1     2885.13     3039.42     47.19 o 
  -5   1   1     5873.91     5783.29     45.21 o 
  -4   1   1     1663.63     1656.63     16.98 o 
  -3   1   1     5158.04     5144.03     45.23 o 
  -2   1   1     2631.03     2759.93     21.26 o 
  -1   1   1     1991.77     2126.58     23.09 o 
   1   1   1     2242.91     2109.97     33.10 o 
   2   1   1     2487.72     2661.33     23.00 o 
   3   1   1     5587.67     5306.37     31.00 o 
   4   1   1     1581.93     1566.60     12.73 o 
   5   1   1     5318.97     5342.79     46.79 o 
   6   1   1     2868.93     2877.35     38.80 o 
   7   1   1     1410.55     1396.64     22.29 o 
   8   1   1        7.34       16.81      6.74 o 
   9   1   1     1143.02     1204.67     27.94 o 
  10   1   1      162.88      181.57     15.74 o 
  11   1   1      252.70      267.02     49.96 o 
  12   1   1      531.18      531.49     34.79 o 
 -12   2   1      131.74      114.29     39.19 o 
 -11   2   1      436.81      387.75     26.97 o 
 -10   2   1      312.21      290.99     21.30 o 
  -9   2   1      895.78      918.78     42.15 o 
  -8   2   1     1718.10     1739.61     45.23 o 
  -7   2   1     1071.77     1080.55     26.76 o 
  -6   2   1     3773.03     3756.86     35.54 o 
  -5   2   1     1018.71      969.39     21.21 o 
  -4   2   1     2388.13     2348.88     16.53 o 
  -3   2   1      646.61      626.61      9.91 o 
  -2   2   1     7577.00     7151.12     78.07 o 
  -1   2   1     2942.06     2772.37     38.07 o 
   0   2   1      724.82      715.91      7.53 o 
   1   2   1     3060.75     2878.88     47.45 o 
   2   2   1     7188.32     7075.66     76.99 o 
   3   2   1      577.11      571.24      8.64 o 
   4   2   1     2268.70     2251.50     19.18 o 
   5   2   1     1167.42     1132.38     22.53 o 
   6   2   1     3905.01     3862.94     43.19 o 
   7   2   1     1109.09     1082.27     22.34 o 
   8   2   1     1702.14     1669.52     42.94 o 
   9   2   1      785.94      810.00     35.21 o 
  10   2   1      320.61      318.38     16.99 o 
  11   2   1      405.98      393.81     42.52 o 
  12   2   1       85.90       80.56     31.13 o 
 -12   3   1      106.51       82.83     32.28 o 
 -11   3   1      158.60      158.71     44.21 o 
 -10   3   1      402.06      426.18     35.20 o 
  -9   3   1      167.50      147.53     18.20 o 
  -8   3   1      316.46      341.64     25.01 o 
  -7   3   1      685.57      690.67     28.00 o 
  -6   3   1     3963.56     3887.65     69.19 o 
  -5   3   1     1016.34     1092.99     32.34 o 
  -4   3   1     6050.48     6209.88     70.46 o 
  -2   3   1     7283.42     6819.25     91.80 o 
  -1   3   1     6529.55     5797.69     44.14 o 
   0   3   1     6028.45     5485.78     40.81 o 
   1   3   1     6168.81     5655.65     75.33 o 
   2   3   1     7806.06     7194.75     64.89 o 
   3   3   1    15602.24    15467.28    419.81 o 
   4   3   1     6339.47     6287.67    103.91 o 
   5   3   1      972.71     1031.79     36.49 o 
   6   3   1     3583.56     3563.84     49.50 o 
   7   3   1      721.91      726.35     24.11 o 
   8   3   1      360.53      396.62     29.91 o 
   9   3   1      210.22      190.66     20.90 o 
  10   3   1      441.74      484.36     43.14 o 
  11   3   1      123.89      130.75     50.53 o 
  12   3   1       79.18       57.49     20.25 o 
 -12   4   1      146.31      123.34     41.68 o 
 -11   4   1      146.91      115.72     37.53 o 
 -10   4   1      218.11      207.38     21.52 o 
  -9   4   1     1468.56     1481.85     48.54 o 
  -8   4   1      403.35      399.87     28.71 o 
  -7   4   1     1190.86     1214.20     33.33 o 
  -6   4   1       24.90       22.54      6.18 o 
  -5   4   1      889.20      888.60     22.84 o 
  -4   4   1     3687.73     3504.35     33.73 o 
  -3   4   1     2740.25     2793.19     33.20 o 
  -2   4   1     5783.55     5608.46     47.68 o 
  -1   4   1     6447.28     6537.42     73.71 o 
   0   4   1      555.58      519.74      8.87 o 
   1   4   1     6573.34     6513.77     57.60 o 
   2   4   1     5726.69     5660.88     89.75 o 
   3   4   1     2736.37     2660.54     15.56 o 
   4   4   1     3499.44     3389.42     50.93 o 
   5   4   1      778.18      792.99     22.54 o 
   6   4   1        6.12       13.58      9.53 o 
   7   4   1     1068.50     1101.25     39.47 o 
   8   4   1      421.92      398.62     29.71 o 
   9   4   1     1480.62     1540.02     56.53 o 
  10   4   1      276.84      271.66     24.38 o 
  11   4   1      126.04      110.47     36.66 o 
  12   4   1      182.71      164.22     43.27 o 
 -12   5   1      445.88      430.63     58.06 o 
 -11   5   1      126.31       95.87     21.79 o 
 -10   5   1       90.76       86.79     26.87 o 
  -9   5   1     2221.27     2227.16     79.40 o 
  -8   5   1      278.03      266.28     26.42 o 
  -7   5   1      151.85      151.99     12.51 o 
  -6   5   1      644.84      648.00     25.66 o 
  -5   5   1      948.47      999.73     30.44 o 
  -4   5   1     3021.72     3037.66     57.90 o 
  -3   5   1      609.14      646.16     13.03 o 
  -2   5   1     8675.99     8301.73     96.54 o 
  -1   5   1     2006.75     2058.84     24.61 o 
   0   5   1     1501.83     1390.99     25.06 o 
   1   5   1     2055.21     2079.77     33.24 o 
   2   5   1     8281.12     7787.84    108.39 o 
   3   5   1      666.71      667.20     17.55 o 
   4   5   1     3160.42     3280.29     40.51 o 
   5   5   1     1031.97     1033.08     24.33 o 
   6   5   1      836.71      828.79     34.73 o 
   7   5   1      178.98      204.26     37.76 o 
   8   5   1      280.87      265.24     23.26 o 
   9   5   1     2169.68     2214.65     86.18 o 
  10   5   1       60.66       59.43     17.69 o 
  11   5   1       97.16       82.47     26.38 o 
  12   5   1      436.96      409.06     41.53 o 
 -11   6   1      191.32      165.15     38.56 o 
 -10   6   1      154.13      149.83     39.45 o 
  -9   6   1     1178.21     1248.96     59.59 o 
  -8   6   1      434.65      441.61     31.98 o 
  -7   6   1      827.92      872.85     34.36 o 
  -6   6   1      658.27      667.15     27.93 o 
  -5   6   1      933.70      951.84     21.74 o 
  -4   6   1     1786.50     1868.91     37.90 o 
  -3   6   1     2128.06     2116.75     36.71 o 
  -2   6   1     3423.94     3452.00     42.96 o 
  -1   6   1     1268.16     1254.88     29.49 o 
   0   6   1       37.83       40.13     10.21 o 
   1   6   1     1259.02     1264.26     32.05 o 
   2   6   1     3405.03     3347.76     45.23 o 
   3   6   1     2221.60     2203.88     35.90 o 
   4   6   1     1752.93     1715.87     32.61 o 
   5   6   1      917.28      944.22     27.19 o 
   6   6   1      547.46      557.85     38.78 o 
   7   6   1      789.86      846.42     36.60 o 
   8   6   1      510.56      521.12     35.40 o 
   9   6   1     1142.92     1221.23     52.76 o 
  10   6   1      187.47      163.21     50.27 o 
  11   6   1      191.92      165.87     35.27 o 
 -11   7   1      106.71       95.88     19.79 o 
 -10   7   1       53.01       64.09     21.36 o 
  -9   7   1      104.69       93.03     22.92 o 
  -8   7   1      641.19      675.25     46.06 o 
  -7   7   1     1054.11     1037.86     51.43 o 
  -6   7   1      975.38      949.21     34.94 o 
  -5   7   1      786.58      794.63     27.98 o 
  -4   7   1     1923.45     1953.99     36.04 o 
  -3   7   1     1874.67     1818.51     32.52 o 
  -2   7   1     2443.35     2487.03     23.05 o 
  -1   7   1     2548.28     2621.90     30.94 o 
   0   7   1     9231.56     8931.36     71.01 o 
   1   7   1     2486.08     2561.96     31.92 o 
   2   7   1     2410.08     2380.03     28.05 o 
   3   7   1     1726.38     1682.67     38.15 o 
   4   7   1     1601.18     1599.81     27.15 o 
   5   7   1      759.48      768.62     31.95 o 
   6   7   1      984.76      972.59     42.24 o 
   7   7   1     1028.39     1018.15     52.44 o 
   8   7   1      559.88      588.87     41.92 o 
   9   7   1       76.41       64.44     17.43 o 
  10   7   1       63.71       71.50     23.36 o 
  11   7   1      114.12      116.16     26.04 o 
 -10   8   1      101.35      104.95     32.72 o 
  -9   8   1      202.83      199.70     43.97 o 
  -8   8   1      330.36      357.10     33.99 o 
  -7   8   1      441.26      454.25     43.31 o 
  -6   8   1      600.83      587.54     33.43 o 
  -5   8   1      930.61      961.15     38.92 o 
  -4   8   1       76.33       81.27     17.80 o 
  -3   8   1      307.74      298.75     11.35 o 
  -2   8   1      393.66      402.44     14.39 o 
  -1   8   1      114.47      107.20     12.36 o 
   0   8   1     5464.69     5583.69     62.84 o 
   1   8   1       92.62       94.47     19.92 o 
   2   8   1      322.12      317.62     15.55 o 
   3   8   1      313.01      299.06     11.47 o 
   4   8   1      107.34      115.90     24.75 o 
   5   8   1      873.39      911.02     31.27 o 
   6   8   1      572.99      571.79     42.53 o 
   7   8   1      518.23      550.01     49.25 o 
   8   8   1      313.16      311.46     57.43 o 
   9   8   1      236.87      230.17     44.46 o 
  10   8   1       85.24       87.92     24.72 o 
 -10   9   1       60.29       35.95     18.37 o 
  -9   9   1      326.98      302.50     52.54 o 
  -8   9   1      174.91      166.55     37.77 o 
  -7   9   1     1054.52     1059.63     48.12 o 
  -6   9   1     1665.09     1664.28     69.25 o 
  -5   9   1     1130.45     1150.83     61.46 o 
  -4   9   1     1470.82     1464.83     33.82 o 
  -3   9   1      167.80      170.44     14.89 o 
  -2   9   1      887.72      866.94     28.36 o 
  -1   9   1     1595.07     1594.62     39.74 o 
   0   9   1     4012.68     4106.51     88.74 o 
   1   9   1     1799.87     1836.27     41.89 o 
   2   9   1      835.70      840.57     34.23 o 
   3   9   1      200.06      198.71     10.30 o 
   4   9   1     1366.80     1342.46     33.84 o 
   5   9   1     1034.01     1092.46     56.69 o 
   6   9   1     1625.73     1703.75     62.32 o 
   7   9   1     1010.53     1030.91     48.35 o 
   8   9   1      228.75      219.93     41.06 o 
   9   9   1      264.24      268.61     44.39 o 
  10   9   1       79.51       46.36     17.19 o 
  -9  10   1       65.09       47.46     19.08 o 
  -8  10   1        8.74       11.07      9.39 o 
  -7  10   1       56.67       50.18     16.33 o 
  -6  10   1      371.66      396.15     26.70 o 
  -5  10   1      107.37      114.89     23.64 o 
  -4  10   1     1763.66     1836.19     56.56 o 
  -3  10   1      214.82      214.08     15.71 o 
  -2  10   1      127.60      133.06     13.68 o 
  -1  10   1     2928.61     3077.96     56.05 o 
   0  10   1      989.47     1025.08     38.81 o 
   1  10   1     2907.01     3046.08     55.37 o 
   2  10   1      111.44      110.40     24.70 o 
   3  10   1      150.14      150.65     15.51 o 
   4  10   1     1631.26     1682.89     45.65 o 
   5  10   1      118.78      124.86     23.86 o 
   6  10   1      335.86      345.59     45.68 o 
   7  10   1       91.61       78.82     22.59 o 
   8  10   1       15.06       15.16      9.58 o 
   9  10   1       95.67       71.15     20.82 o 
  -8  11   1      195.99      187.91     56.60 o 
  -7  11   1      116.55      119.11     22.88 o 
  -6  11   1      108.05      114.37     30.94 o 
  -5  11   1     1006.72     1041.45     47.54 o 
  -4  11   1      263.93      268.95     58.82 o 
  -3  11   1      702.30      667.83     39.73 o 
  -2  11   1      294.85      269.35     18.07 o 
  -1  11   1     1123.87     1100.98     29.93 o 
   0  11   1       12.82       18.19      8.82 o 
   1  11   1     1104.68     1117.73     35.56 o 
   2  11   1      304.62      284.40     18.60 o 
   3  11   1      723.34      709.54     34.18 o 
   4  11   1      289.08      293.55     37.61 o 
   5  11   1      941.75     1011.32     50.41 o 
   6  11   1       94.59       99.95     25.93 o 
   7  11   1      123.98      123.44     33.85 o 
   8  11   1      180.96      168.36     48.33 o 
  -7  12   1      206.84      171.28     49.27 o 
  -6  12   1      151.60      144.51     34.14 o 
  -5  12   1      159.04      154.94     41.78 o 
  -4  12   1      144.94      147.13     32.82 o 
  -3  12   1     1041.89     1023.79     58.08 o 
  -2  12   1      107.60      113.08     23.08 o 
  -1  12   1      227.21      245.50     17.61 o 
   0  12   1      103.91       93.07     21.36 o 
   1  12   1      259.81      244.79     20.62 o 
   2  12   1      100.60      107.63     24.63 o 
   3  12   1     1004.41     1020.90     54.80 o 
   4  12   1      169.46      178.29     42.35 o 
   5  12   1      167.15      164.54     25.95 o 
   6  12   1      188.54      185.88     39.74 o 
   7  12   1      236.50      229.45     35.49 o 
  -5  13   1       99.55       82.67     26.27 o 
  -4  13   1      646.26      648.69     37.33 o 
  -3  13   1      701.64      701.84     41.88 o 
  -2  13   1       19.06       25.50     11.33 o 
  -1  13   1      354.52      319.68     22.30 o 
   0  13   1       98.87       85.23     20.60 o 
   1  13   1      261.39      248.39     22.18 o 
   2  13   1       36.81       34.29     10.42 o 
   3  13   1      648.14      674.59     45.60 o 
   4  13   1      665.28      688.75     42.24 o 
   5  13   1       95.25       83.38     29.43 o 
  -3  14   1      140.60      123.86     31.06 o 
  -2  14   1       57.46       41.93     17.79 o 
  -1  14   1      208.62      198.84     31.93 o 
   0  14   1      189.27      187.54     39.16 o 
   1  14   1      210.07      206.95     20.55 o 
   2  14   1       56.83       47.07     15.21 o 
   3  14   1      160.49      139.71     36.27 o 
   1   0   2       22.43       25.09      2.79 o 
   2   0   2    12667.84     9913.02    379.55 o 
   4   0   2     7453.77     7320.33     68.96 o 
   5   0   2      979.00     1081.24     18.86 o 
   6   0   2     1071.85     1077.81     25.91 o 
   7   0   2      935.31     1004.31     27.05 o 
   8   0   2       24.36       27.41      7.87 o 
   9   0   2        2.39        8.32      7.15 o 
  10   0   2        4.57        1.79      6.28 o 
  11   0   2     1878.37     2197.96     75.38 o 
  12   0   2       43.96       39.36     17.60 o 
 -12   1   2       15.18       24.15     17.14 o 
 -11   1   2       33.71       44.51     14.08 o 
 -10   1   2      849.09      829.09     35.62 o 
  -9   1   2      245.05      250.68     18.06 o 
  -8   1   2     1359.59     1334.82     33.61 o 
  -7   1   2      867.59      887.43     23.44 o 
  -6   1   2     3356.93     3424.44     30.78 o 
  -5   1   2     1661.84     1644.27     21.74 o 
  -4   1   2     4091.90     4026.84     34.40 o 
  -3   1   2     2763.42     2931.27     30.89 o 
  -2   1   2     4056.52     3673.83     28.58 o 
  -1   1   2     7370.38     6706.42    127.93 o 
   0   1   2    12767.55    11412.28    433.95 o 
   1   1   2     7464.70     6630.25     43.95 o 
   2   1   2     3865.93     3499.53     28.36 o 
   3   1   2     2612.03     2811.31     37.23 o 
   4   1   2     4024.17     4086.08     33.53 o 
   5   1   2     1771.38     1740.88     16.42 o 
   6   1   2     3328.49     3336.32     34.69 o 
   7   1   2     1005.56     1039.87     24.42 o 
   8   1   2     1428.07     1397.95     31.68 o 
   9   1   2      313.12      322.71     15.32 o 
  10   1   2      854.73      837.35     39.05 o 
  11   1   2       18.34       24.86     15.94 o 
  12   1   2        5.74       10.86     10.39 o 
 -12   2   2      363.39      382.61     23.94 o 
 -11   2   2      201.98      219.81     60.17 o 
 -10   2   2      175.84      163.82     24.84 o 
  -9   2   2     1627.40     1777.00     40.72 o 
  -8   2   2     1072.02     1080.45     41.69 o 
  -7   2   2      658.34      655.12     19.86 o 
  -6   2   2     2204.99     2141.76     24.18 o 
  -5   2   2      960.96     1010.62     22.26 o 
  -4   2   2      154.74      152.48      7.21 o 
  -3   2   2     3049.86     2973.01     39.29 o 
  -2   2   2     6228.76     6067.09     41.22 o 
  -1   2   2      707.20      688.20      8.17 o 
   1   2   2      619.96      589.63      8.11 o 
   2   2   2     6002.23     5827.77     36.71 o 
   3   2   2     2743.65     2751.85     47.36 o 
   4   2   2       88.01       79.84      5.69 o 
   5   2   2      799.52      843.53     17.19 o 
   6   2   2     2046.49     1993.89     19.61 o 
   7   2   2      689.98      687.58     17.27 o 
   8   2   2     1229.50     1231.29     39.15 o 
   9   2   2     1663.62     1770.87     41.40 o 
  10   2   2      230.02      224.83     32.75 o 
  11   2   2      170.76      176.81     52.21 o 
  12   2   2      342.21      363.99     37.44 o 
 -12   3   2      224.44      175.11     53.08 o 
 -11   3   2      297.72      271.88     55.41 o 
 -10   3   2      132.48      130.03     25.37 o 
  -9   3   2      126.86      115.68     14.42 o 
  -8   3   2     1783.94     1761.38     46.41 o 
  -7   3   2      916.69      907.28     26.33 o 
  -6   3   2     1551.48     1507.89     33.86 o 
  -5   3   2     7908.54     8105.06     97.50 o 
  -4   3   2     8741.39     8940.66    138.16 o 
  -3   3   2     3044.73     3006.96     34.88 o 
  -2   3   2     2254.99     2129.95     26.92 o 
  -1   3   2      845.20      814.45     10.41 o 
   1   3   2      693.05      664.25      9.99 o 
   2   3   2     2461.36     2299.24     34.10 o 
   3   3   2     2845.64     2801.82     30.94 o 
   4   3   2     8845.71     8530.67    248.04 o 
   5   3   2     7782.26     7951.20    224.97 o 
   6   3   2     1497.91     1441.23     39.78 o 
   7   3   2      898.69      905.19     32.90 o 
   8   3   2     1674.42     1683.66     43.61 o 
   9   3   2      149.87      146.85     29.88 o 
  10   3   2      136.65      135.44     26.26 o 
  11   3   2      277.81      254.46     43.68 o 
  12   3   2      232.38      219.60     45.23 o 
 -12   4   2       23.09       22.96     14.78 o 
 -11   4   2       26.32       22.19     11.43 o 
 -10   4   2      502.02      542.56     30.78 o 
  -9   4   2      926.35      955.88     32.92 o 
  -8   4   2     1426.03     1498.17     50.40 o 
  -7   4   2     1627.59     1597.68     42.74 o 
  -6   4   2       50.05       69.53     15.65 o 
  -5   4   2      590.67      633.24     20.87 o 
  -4   4   2      615.18      609.40     15.13 o 
  -3   4   2     1041.71     1036.12     20.18 o 
  -2   4   2       81.67       84.06      5.28 o 
  -1   4   2     8910.24     8640.64     82.37 o 
   0   4   2      134.32      129.63      6.67 o 
   1   4   2     8801.30     8673.86    114.68 o 
   2   4   2       68.89       65.56      4.16 o 
   3   4   2     1207.05     1200.89     20.41 o 
   4   4   2      568.61      573.18     10.50 o 
   5   4   2      454.18      469.40     15.08 o 
   6   4   2       87.80       92.30      5.52 o 
   7   4   2     1466.23     1455.88     42.32 o 
   8   4   2     1337.44     1350.74     54.38 o 
   9   4   2      933.36      937.67     50.65 o 
  10   4   2      485.99      496.74     30.81 o 
  11   4   2       13.04       11.96      9.71 o 
  12   4   2       41.41       40.02     16.47 o 
 -11   5   2      521.11      533.90     22.87 o 
 -10   5   2        2.48        6.50      8.71 o 
  -9   5   2      468.27      490.21     34.50 o 
  -8   5   2     1297.83     1317.40     56.29 o 
  -7   5   2      842.30      830.26     29.98 o 
  -6   5   2     1175.37     1226.18     36.29 o 
  -5   5   2      261.99      275.24     12.72 o 
  -4   5   2      147.02      137.46      8.78 o 
  -3   5   2    10268.09    10121.42     79.03 o 
  -2   5   2       54.97       47.69      9.58 o 
  -1   5   2     6100.91     6097.97     72.23 o 
   0   5   2      480.74      510.58     14.22 o 
   1   5   2     6011.64     5941.81    125.28 o 
   2   5   2       48.71       45.36      8.95 o 
   3   5   2    10245.94     9763.61    126.80 o 
   4   5   2      180.13      173.82      6.01 o 
   5   5   2      142.03      143.77      9.78 o 
   6   5   2     1118.06     1157.40     32.70 o 
   7   5   2      670.47      631.83     28.13 o 
   8   5   2     1176.05     1189.54     60.64 o 
   9   5   2      382.08      406.87     34.22 o 
  10   5   2        6.97       14.95     11.41 o 
  11   5   2      535.19      543.18     23.58 o 
 -11   6   2      266.68      237.93     34.16 o 
 -10   6   2      667.17      671.88     38.42 o 
  -9   6   2      660.90      637.86     39.58 o 
  -8   6   2      697.84      732.45     37.61 o 
  -7   6   2      305.74      315.82     15.30 o 
  -6   6   2      369.65      362.43     24.69 o 
  -5   6   2     2214.30     2244.23     55.11 o 
  -4   6   2      763.36      788.66     22.02 o 
  -3   6   2     6915.54     6934.88     81.64 o 
  -2   6   2       96.59      101.14      8.69 o 
  -1   6   2     1394.14     1445.47     34.66 o 
   0   6   2     1046.98     1133.86     27.41 o 
   1   6   2     1265.06     1348.83     34.66 o 
   2   6   2      101.56       93.04      7.01 o 
   3   6   2     6537.08     6632.23     87.83 o 
   4   6   2      808.57      820.77     23.12 o 
   5   6   2     2139.50     2237.54     58.02 o 
   6   6   2      300.09      294.30     25.10 o 
   7   6   2      317.64      341.73     31.67 o 
   8   6   2      625.71      618.11     49.28 o 
   9   6   2      586.68      550.69     30.76 o 
  10   6   2      690.73      696.32     37.67 o 
  11   6   2      306.36      272.01     27.68 o 
 -11   7   2      103.93       64.67     23.71 o 
 -10   7   2      101.38       97.13     25.78 o 
  -9   7   2      313.82      303.39     42.44 o 
  -8   7   2      656.23      616.88     41.91 o 
  -7   7   2     1346.37     1414.15     59.69 o 
  -6   7   2        3.78        7.24      7.40 o 
  -5   7   2      512.29      542.75     33.55 o 
  -4   7   2      328.49      340.63     15.55 o 
  -3   7   2      812.52      814.01     26.15 o 
  -2   7   2     2839.55     2951.19     51.65 o 
  -1   7   2     6084.52     6244.75     55.74 o 
   0   7   2       54.39       70.98     15.85 o 
   1   7   2     5901.62     5943.02     97.14 o 
   2   7   2     2788.59     2830.01     43.81 o 
   3   7   2      551.42      550.26     19.98 o 
   4   7   2      353.66      373.28     22.19 o 
   5   7   2      520.77      559.69     31.63 o 
   6   7   2        4.87        6.08      9.18 o 
   7   7   2     1338.39     1461.34     32.15 o 
   8   7   2      675.09      664.99     40.60 o 
   9   7   2      272.82      258.80     39.12 o 
  10   7   2       80.39       73.37     22.71 o 
  11   7   2      113.83      107.47     26.26 o 
 -10   8   2      159.48      145.37     32.65 o 
  -9   8   2      108.49      107.95     35.89 o 
  -8   8   2       32.44       39.94     13.58 o 
  -7   8   2       16.76       15.86     10.79 o 
  -6   8   2     3766.72     3964.97     72.95 o 
  -5   8   2     1294.10     1366.11     39.93 o 
  -4   8   2      741.33      703.87     27.62 o 
  -3   8   2     2420.39     2494.99     54.29 o 
  -2   8   2      177.23      177.58      8.82 o 
  -1   8   2      248.45      254.65     10.41 o 
   0   8   2      110.60      128.95     16.17 o 
   1   8   2      233.35      240.38     15.70 o 
   2   8   2      157.05      161.82     19.59 o 
   3   8   2     2277.32     2372.72     57.36 o 
   4   8   2      804.11      784.84     30.73 o 
   5   8   2     1162.80     1177.79     46.77 o 
   6   8   2     3923.60     4015.41     72.92 o 
   7   8   2        5.06        4.61     15.33 o 
   8   8   2       16.13       18.36     11.62 o 
   9   8   2      144.47      144.91     44.73 o 
  10   8   2      122.82      105.71     35.76 o 
  -9   9   2      311.31      302.21     23.04 o 
  -8   9   2      493.19      459.94     26.25 o 
  -7   9   2      228.50      248.39     49.21 o 
  -6   9   2     1448.03     1467.70     62.06 o 
  -5   9   2     1757.52     1800.07     51.97 o 
  -4   9   2      897.11      915.45     36.36 o 
  -3   9   2      374.42      373.63     24.18 o 
  -2   9   2     1026.24     1006.58     33.70 o 
  -1   9   2      253.64      255.07     16.93 o 
   0   9   2     3846.76     4035.71     43.30 o 
   1   9   2      360.07      361.42     33.58 o 
   2   9   2      949.63      942.83     37.00 o 
   3   9   2      499.91      507.55     24.48 o 
   4   9   2      872.12      901.89     39.41 o 
   5   9   2     1666.75     1712.96     46.49 o 
   6   9   2     1446.71     1483.79     55.77 o 
   7   9   2      186.87      185.79     38.96 o 
   8   9   2      418.08      390.63     38.26 o 
   9   9   2      318.02      289.37     51.88 o 
  -9  10   2       28.76       25.05     13.98 o 
  -8  10   2      230.47      213.12     38.63 o 
  -7  10   2      838.42      820.21     40.39 o 
  -6  10   2      102.03      101.15     29.62 o 
  -5  10   2      478.66      441.89     26.52 o 
  -4  10   2      755.56      808.26     38.81 o 
  -3  10   2      164.59      163.73     12.78 o 
  -2  10   2     2138.30     2201.32     43.81 o 
  -1  10   2       72.49       82.00     17.76 o 
   0  10   2      102.23      116.99     24.75 o 
   1  10   2       49.95       58.77     15.37 o 
   2  10   2     2354.99     2396.52     52.39 o 
   3  10   2      191.38      192.58     28.94 o 
   4  10   2      870.02      899.22     37.84 o 
   5  10   2      461.98      441.47     24.13 o 
   6  10   2       95.69      100.23     17.67 o 
   7  10   2      826.39      850.08     44.58 o 
   8  10   2      200.53      170.74     31.25 o 
   9  10   2       33.23       30.09     16.31 o 
  -8  11   2      106.48       83.24     24.87 o 
  -7  11   2       52.60       59.17     15.98 o 
  -6  11   2      333.07      310.74     34.33 o 
  -5  11   2       43.68       52.49     16.74 o 
  -4  11   2      803.98      801.95     44.84 o 
  -3  11   2      265.83      272.67     23.65 o 
  -2  11   2     1986.59     2114.78     61.57 o 
  -1  11   2       26.11       24.74      8.36 o 
   0  11   2     4746.81     4895.38     80.58 o 
   1  11   2       25.46       22.12     10.54 o 
   2  11   2     2117.36     2215.77     69.68 o 
   3  11   2      252.11      248.53     21.31 o 
   4  11   2      809.09      821.77     44.61 o 
   5  11   2       56.23       64.14     15.64 o 
   6  11   2      230.60      200.08     40.03 o 
   7  11   2       51.94       55.38     21.57 o 
   8  11   2       80.59       52.78     18.50 o 
  -7  12   2       66.03       47.68     23.81 o 
  -6  12   2      681.72      642.10     44.37 o 
  -5  12   2       87.34       80.52     18.82 o 
  -4  12   2      168.28      172.39     42.05 o 
  -3  12   2       80.98       96.62     25.11 o 
  -2  12   2      385.61      355.90     24.75 o 
  -1  12   2      145.96      131.09     28.22 o 
   0  12   2       31.78       28.01      7.41 o 
   1  12   2      153.02      136.86     28.23 o 
   2  12   2      308.45      277.87     21.73 o 
   3  12   2       83.72       93.77     29.61 o 
   4  12   2      170.33      157.65     29.13 o 
   5  12   2       82.99       73.73     20.72 o 
   6  12   2      614.71      574.41     39.61 o 
   7  12   2       68.41       67.95     23.88 o 
  -5  13   2      359.20      321.50     28.84 o 
  -4  13   2      353.00      371.88     34.10 o 
  -3  13   2       49.23       47.80     13.95 o 
  -2  13   2     1196.16     1173.29     46.79 o 
  -1  13   2       26.85       25.75     10.18 o 
   0  13   2      155.12      127.30     34.56 o 
   1  13   2       33.82       35.10     14.51 o 
   2  13   2     1149.68     1177.08     50.75 o 
   3  13   2       63.67       68.43     17.24 o 
   4  13   2      351.03      352.25     28.73 o 
   5  13   2      365.61      296.38     70.71 o 
  -2  14   2      291.93      249.00     46.71 o 
  -1  14   2      135.99      110.69     26.81 o 
   0  14   2       43.07       37.97     14.87 o 
   1  14   2      113.76      102.69     30.56 o 
   2  14   2      246.87      194.11     45.68 o 
   1   0   3    10270.20     8987.96    289.93 o 
   2   0   3     9432.03     8626.99    189.59 o 
   3   0   3       51.02       80.49      3.95 o 
   4   0   3     3873.39     4019.55     34.45 o 
   5   0   3     2918.26     2781.90     44.63 o 
   6   0   3     2719.66     2587.70     24.94 o 
   7   0   3     1776.91     1751.51     34.88 o 
   8   0   3      211.26      218.50     17.28 o 
   9   0   3     1378.63     1461.20     34.74 o 
  10   0   3      153.02      149.92     19.02 o 
  11   0   3      891.75      870.84     55.68 o 
  12   0   3      333.86      313.19     40.57 o 
 -12   1   3     1002.60     1047.31     45.66 o 
 -11   1   3      182.65      174.02     35.46 o 
 -10   1   3      989.65     1019.35     42.69 o 
  -9   1   3       34.00       36.28     11.84 o 
  -8   1   3      186.03      209.04     12.86 o 
  -7   1   3      280.60      274.31     10.40 o 
  -6   1   3     2441.42     2511.37     27.30 o 
  -5   1   3      974.46     1047.01     25.11 o 
  -4   1   3       16.51       17.39      4.14 o 
  -3   1   3     1693.64     1649.63     17.17 o 
  -2   1   3     4533.16     4579.32     41.91 o 
  -1   1   3     5864.12     5691.89     48.12 o 
   0   1   3       87.80      104.78      3.71 o 
   1   1   3     5823.39     5735.48     39.80 o 
   2   1   3     4406.16     4527.39     40.23 o 
   3   1   3     1690.64     1614.66     31.55 o 
   4   1   3       26.92       24.89      4.73 o 
   5   1   3      962.86     1001.37     21.66 o 
   6   1   3     2657.85     2740.93     25.42 o 
   7   1   3      275.60      280.92      9.51 o 
   8   1   3      194.72      227.58     11.43 o 
   9   1   3       39.81       42.98     11.32 o 
  10   1   3      961.64     1060.30     44.38 o 
  11   1   3      186.24      194.54     46.85 o 
  12   1   3      953.77      904.47     45.49 o 
 -12   2   3       19.37       19.84     13.61 o 
 -11   2   3      376.02      346.40     20.65 o 
 -10   2   3      482.83      482.05     49.02 o 
  -9   2   3     2840.03     2832.78     70.10 o 
  -8   2   3      513.52      522.92     30.68 o 
  -7   2   3     3532.27     3504.68     75.10 o 
  -6   2   3     2862.11     2811.39     37.67 o 
  -5   2   3     6543.92     6493.90    124.62 o 
  -4   2   3      625.00      556.75     11.19 o 
  -3   2   3     2459.18     2341.25     15.35 o 
  -2   2   3     3599.36     3671.40     28.36 o 
  -1   2   3     2047.78     1897.38     12.20 o 
   0   2   3     1804.37     1779.31     19.41 o 
   1   2   3     1930.86     1760.90     13.14 o 
   2   2   3     4109.67     3994.79     50.20 o 
   3   2   3     2520.91     2331.10     26.97 o 
   4   2   3      712.17      610.15     14.61 o 
   5   2   3     6036.31     5904.34     58.33 o 
   6   2   3     2667.45     2596.17     19.77 o 
   7   2   3     3443.82     3534.91     74.49 o 
   8   2   3      507.38      523.55     23.91 o 
   9   2   3     3127.89     3143.86     66.53 o 
  10   2   3      498.82      509.99     33.54 o 
  11   2   3      348.05      312.01     50.09 o 
  12   2   3       11.87       12.49     11.04 o 
 -12   3   3       67.53       67.97     33.94 o 
 -11   3   3      281.94      274.79     30.21 o 
 -10   3   3      232.26      238.25     24.17 o 
  -9   3   3      240.36      233.10     20.35 o 
  -8   3   3      198.23      211.48     21.35 o 
  -7   3   3      773.14      753.52     23.85 o 
  -6   3   3       57.22       48.01      6.32 o 
  -5   3   3     1074.01     1120.60     22.65 o 
  -4   3   3     1077.78     1201.89     24.55 o 
  -3   3   3     1848.86     1884.84     20.22 o 
  -2   3   3      379.70      368.13      6.52 o 
  -1   3   3     3932.37     4195.28     31.16 o 
   0   3   3     4950.58     5063.52     62.97 o 
   1   3   3     3996.15     4250.54     68.14 o 
   2   3   3      359.12      347.97      6.96 o 
   3   3   3     1752.08     1784.06     29.61 o 
   4   3   3     1029.49     1108.90     26.52 o 
   5   3   3     1128.74     1161.66     27.55 o 
   6   3   3       78.86       74.77      5.69 o 
   7   3   3      745.20      692.85     25.49 o 
   8   3   3      236.02      233.22     12.43 o 
   9   3   3      193.84      190.48     26.51 o 
  10   3   3      267.85      303.19     27.87 o 
  11   3   3      255.55      260.11     40.09 o 
  12   3   3       46.43       45.78     19.68 o 
 -12   4   3      338.58      305.89     34.70 o 
 -11   4   3      151.13      104.83     32.63 o 
 -10   4   3      131.04      134.15     34.71 o 
  -9   4   3      842.00      834.49     34.86 o 
  -8   4   3     1547.65     1583.49     36.06 o 
  -7   4   3     3137.59     3203.33     76.82 o 
  -6   4   3     1447.87     1441.61     26.94 o 
  -5   4   3     1823.95     1834.26     33.86 o 
  -4   4   3     4610.11     4628.08     70.43 o 
  -3   4   3     2206.85     2183.72     18.75 o 
  -2   4   3     6460.00     6422.44     67.95 o 
  -1   4   3     1577.40     1731.46     30.98 o 
   0   4   3     1776.03     1689.68     16.40 o 
   1   4   3     1407.96     1519.39     28.50 o 
   2   4   3     6761.27     6799.23    101.29 o 
   3   4   3     1982.22     1988.79     41.17 o 
   4   4   3     4992.37     4887.15     68.52 o 
   5   4   3     1994.76     1956.12     38.05 o 
   6   4   3     1410.36     1422.82     27.26 o 
   7   4   3     3318.28     3349.89     88.87 o 
   8   4   3     1723.25     1717.73     45.83 o 
   9   4   3      828.38      796.00     39.76 o 
  10   4   3      146.30      133.36     32.27 o 
  11   4   3      156.78      113.05     46.35 o 
  12   4   3      285.22      247.95     46.28 o 
 -11   5   3      230.50      200.34     42.27 o 
 -10   5   3      109.82      116.58     36.58 o 
  -9   5   3     1194.33     1218.51     39.97 o 
  -8   5   3       95.92      100.51     28.45 o 
  -7   5   3      459.32      465.63     31.41 o 
  -6   5   3      745.59      749.67     26.12 o 
  -5   5   3      380.81      380.90     17.88 o 
  -4   5   3      349.03      362.37     15.82 o 
  -3   5   3       54.89       59.29     13.39 o 
  -2   5   3     3223.53     3339.45     32.82 o 
  -1   5   3     2993.50     3261.68     42.11 o 
   0   5   3       82.06       54.83     11.66 o 
   1   5   3     3015.62     3324.48     29.19 o 
   2   5   3     3215.78     3395.17     51.95 o 
   3   5   3       66.29       71.28     20.23 o 
   4   5   3      348.11      353.87     15.33 o 
   5   5   3      300.25      271.12     10.34 o 
   6   5   3      729.10      729.88     33.33 o 
   7   5   3      394.11      404.83     34.27 o 
   8   5   3       88.91      111.04     29.64 o 
   9   5   3     1219.57     1226.22     49.53 o 
  10   5   3      106.41      118.06     34.03 o 
  11   5   3      263.41      242.00     41.22 o 
 -11   6   3       67.63       50.99     20.22 o 
 -10   6   3      243.87      240.69     29.82 o 
  -9   6   3      221.43      203.08     48.46 o 
  -8   6   3      903.98      953.72     35.26 o 
  -7   6   3        7.08        4.23      7.59 o 
  -6   6   3     1414.94     1411.50     41.28 o 
  -5   6   3      189.26      207.56     15.78 o 
  -4   6   3     1977.95     2020.98     37.31 o 
  -3   6   3     1712.85     1720.56     41.90 o 
  -2   6   3     7538.38     7491.86    104.25 o 
  -1   6   3     3216.34     3299.28     45.82 o 
   0   6   3     5039.37     4926.97     48.69 o 
   1   6   3     3209.59     3269.86     46.93 o 
   2   6   3     7378.66     7482.80     80.23 o 
   3   6   3     1685.30     1673.06     40.08 o 
   4   6   3     1896.83     1940.27     39.49 o 
   5   6   3      184.76      203.12     14.74 o 
   6   6   3     1759.96     1775.32     53.46 o 
   7   6   3        9.10       13.36     10.86 o 
   8   6   3      865.90      928.44     40.23 o 
   9   6   3      236.30      223.75     46.15 o 
  10   6   3      217.30      207.17     50.07 o 
  11   6   3       63.83       51.60     17.04 o 
 -10   7   3       19.43        9.86      8.34 o 
  -9   7   3      303.84      301.38     22.07 o 
  -8   7   3       11.32       27.22     14.00 o 
  -7   7   3      372.41      369.34     25.51 o 
  -6   7   3       62.03       76.55     16.81 o 
  -5   7   3       55.09       53.77     14.29 o 
  -4   7   3     3195.94     3370.97     71.75 o 
  -3   7   3      850.01      841.24     24.23 o 
  -2   7   3      901.46      848.79     22.02 o 
  -1   7   3     2411.69     2410.79     34.63 o 
   0   7   3     1594.68     1628.02     40.99 o 
   1   7   3     2377.80     2364.29     26.33 o 
   2   7   3      897.37      848.56     23.32 o 
   3   7   3      948.38      929.46     23.89 o 
   4   7   3     3219.52     3280.75     79.25 o 
   5   7   3       90.10       87.32     10.96 o 
   6   7   3       66.94       90.40     19.50 o 
   7   7   3      436.29      440.05     34.94 o 
   8   7   3       13.96       10.60     10.57 o 
   9   7   3      294.70      297.38     32.47 o 
  10   7   3       26.67       24.43     10.32 o 
 -10   8   3      200.55      173.30     41.36 o 
  -9   8   3      474.86      464.25     36.71 o 
  -8   8   3      222.76      220.62     26.94 o 
  -7   8   3      291.05      280.26     43.55 o 
  -6   8   3     1401.42     1370.87     51.59 o 
  -5   8   3      563.55      565.41     17.62 o 
  -4   8   3     4157.48     4281.01     89.96 o 
  -3   8   3      831.25      859.72     30.78 o 
  -2   8   3     1751.66     1781.82     36.17 o 
  -1   8   3     1554.61     1579.69     32.42 o 
   0   8   3     2412.53     2459.77     54.18 o 
   1   8   3     1683.38     1692.83     40.76 o 
   2   8   3     1760.58     1740.29     45.76 o 
   3   8   3      890.69      967.41     41.20 o 
   4   8   3     3932.23     3977.26     94.81 o 
   5   8   3      690.65      721.36     35.21 o 
   6   8   3     1348.99     1323.37     68.19 o 
   7   8   3      315.13      321.96     26.13 o 
   8   8   3      283.24      285.26     22.52 o 
   9   8   3      409.08      423.90     34.24 o 
  10   8   3      239.88      210.44     35.50 o 
  -9   9   3       52.88       55.38     15.47 o 
  -8   9   3      114.70      105.71     20.61 o 
  -7   9   3      199.55      193.20     35.68 o 
  -6   9   3      883.07      919.43     47.45 o 
  -5   9   3      148.71      157.31     17.32 o 
  -4   9   3      699.51      701.24     32.10 o 
  -3   9   3     1013.47     1002.29     34.21 o 
  -2   9   3     1253.59     1240.60     37.65 o 
  -1   9   3      598.36      622.76     20.49 o 
   0   9   3        0.65        6.01      7.96 o 
   1   9   3      616.75      649.13     30.52 o 
   2   9   3     1288.14     1237.93     43.66 o 
   3   9   3      929.30      917.78     32.62 o 
   4   9   3      706.99      694.04     34.55 o 
   5   9   3      115.59      121.35     23.14 o 
   6   9   3      851.57      887.31     43.87 o 
   7   9   3      246.02      246.08     23.91 o 
   8   9   3      121.65      104.78     32.75 o 
   9   9   3       74.85       73.55     23.04 o 
  -8  10   3      156.78      147.03     33.26 o 
  -7  10   3       57.62       60.77     16.40 o 
  -6  10   3      210.96      191.61     33.99 o 
  -5  10   3      901.19      906.39     43.30 o 
  -4  10   3      851.30      828.36     33.61 o 
  -3  10   3     1126.53     1128.97     33.18 o 
  -2  10   3      241.64      240.51     18.19 o 
  -1  10   3     3243.97     3327.11     60.19 o 
   0  10   3       23.84       27.01      9.91 o 
   1  10   3     3402.40     3520.32     95.77 o 
   2  10   3      223.56      222.40     22.73 o 
   3  10   3     1253.43     1281.96     40.68 o 
   4  10   3      902.42      860.81     33.10 o 
   5  10   3      893.62      939.23     41.77 o 
   6  10   3      206.98      183.06     45.51 o 
   7  10   3      112.38       99.45     27.70 o 
   8  10   3      175.55      152.43     39.25 o 
  -7  11   3      333.22      301.54     45.80 o 
  -6  11   3      348.16      328.17     26.24 o 
  -5  11   3       63.63       73.14     22.22 o 
  -4  11   3      667.12      680.84     41.43 o 
  -3  11   3       32.94       41.69     11.46 o 
  -2  11   3      271.61      251.53     17.07 o 
  -1  11   3       11.60       12.73      7.43 o 
   0  11   3     1564.80     1550.30     49.42 o 
   1  11   3       12.11       16.49      8.97 o 
   2  11   3      269.26      251.82     33.73 o 
   3  11   3       36.57       42.12     12.73 o 
   4  11   3      612.21      611.09     34.17 o 
   5  11   3       68.31       81.86     16.74 o 
   6  11   3      360.35      344.19     35.86 o 
   7  11   3      331.52      283.83     42.53 o 
  -6  12   3       98.77       96.25     23.78 o 
  -5  12   3      141.28      128.21     30.21 o 
  -4  12   3      420.63      392.48     40.06 o 
  -3  12   3      924.26      941.63     52.76 o 
  -2  12   3       48.62       37.75     10.36 o 
  -1  12   3     2375.09     2540.90     40.70 o 
   0  12   3      396.02      381.34     25.46 o 
   1  12   3     2224.21     2271.00     63.41 o 
   2  12   3       45.51       39.46     11.84 o 
   3  12   3      902.93      923.52     53.97 o 
   4  12   3      396.18      377.39     22.98 o 
   5  12   3      124.72      129.67     34.64 o 
   6  12   3       91.70       86.57     26.00 o 
  -5  13   3       84.84       80.66     25.58 o 
  -4  13   3      554.32      546.79     36.27 o 
  -3  13   3      258.73      249.09     36.29 o 
  -2  13   3      244.90      231.75     23.99 o 
  -1  13   3      314.61      295.42     17.23 o 
   0  13   3     1057.58     1069.96     48.00 o 
   1  13   3      324.51      291.06     27.36 o 
   2  13   3      226.15      211.99     31.07 o 
   3  13   3      255.52      238.51     29.30 o 
   4  13   3      587.74      585.74     32.86 o 
   5  13   3       95.82       96.58     26.96 o 
  -2  14   3      211.05      165.54     50.02 o 
  -1  14   3      575.60      547.29     24.87 o 
   0  14   3       61.61       33.20     10.47 o 
   1  14   3      514.37      489.52     21.59 o 
   2  14   3      208.27      183.27     53.42 o 
   1   0   4       40.25       36.84      3.72 o 
   2   0   4     3844.92     3718.27     27.53 o 
   3   0   4      729.33      756.30     15.51 o 
   4   0   4       99.32      113.46      9.61 o 
   5   0   4      842.31      920.87     22.68 o 
   6   0   4      177.77      179.43     13.54 o 
   7   0   4      508.51      497.14     21.28 o 
   8   0   4      567.46      531.99     20.56 o 
   9   0   4     1607.65     1666.64     39.58 o 
  10   0   4       21.80       39.76     12.63 o 
  11   0   4        5.27       10.24     10.02 o 
  12   0   4        1.47        7.26     12.30 o 
 -12   1   4      187.37      159.57     54.48 o 
 -11   1   4      448.54      457.37     24.73 o 
 -10   1   4      586.68      548.74     35.79 o 
  -9   1   4       61.20       57.42     15.73 o 
  -8   1   4     1261.89     1295.32     43.69 o 
  -7   1   4      827.24      793.55     26.77 o 
  -6   1   4     4462.97     4605.28     57.43 o 
  -5   1   4     2712.04     2849.16     44.95 o 
  -4   1   4    10233.48    10139.27     68.09 o 
  -3   1   4     7500.24     7462.52     55.23 o 
  -2   1   4     5322.33     5154.45     43.31 o 
  -1   1   4      547.30      607.54     11.75 o 
   0   1   4      722.32      846.72     12.29 o 
   1   1   4      589.22      647.24      8.76 o 
   2   1   4     5098.94     5086.28     34.23 o 
   3   1   4     7297.97     7305.23     74.19 o 
   4   1   4    10320.97    10132.55     92.88 o 
   5   1   4     2671.68     2804.22     49.26 o 
   6   1   4     4179.79     4354.40     36.94 o 
   7   1   4      924.67      938.66     26.10 o 
   8   1   4     1381.09     1427.42     31.55 o 
   9   1   4       91.06       91.33     17.69 o 
  10   1   4      652.74      632.05     50.87 o 
  11   1   4      445.00      417.66     31.59 o 
  12   1   4      163.67      154.27     44.57 o 
 -12   2   4      157.90      143.34     62.99 o 
 -11   2   4      402.91      459.11     24.82 o 
 -10   2   4      211.23      216.65     22.58 o 
  -9   2   4      341.10      338.31     20.11 o 
  -8   2   4      638.07      611.75     21.43 o 
  -7   2   4      659.63      653.75     23.57 o 
  -6   2   4      378.88      416.34     17.20 o 
  -5   2   4     3372.02     3381.40     28.84 o 
  -4   2   4     1670.67     1670.79     21.97 o 
  -3   2   4      693.89      714.14     12.06 o 
  -2   2   4     4215.73     4410.14     32.75 o 
  -1   2   4      274.20      260.98      5.55 o 
   0   2   4     2498.81     2641.79     27.60 o 
   1   2   4      212.46      203.38      4.65 o 
   2   2   4     4119.71     4201.57     51.64 o 
   3   2   4      626.28      645.95     15.36 o 
   4   2   4     1487.20     1537.85     39.16 o 
   5   2   4     3605.71     3548.53     42.86 o 
   6   2   4      293.92      318.21     13.75 o 
   7   2   4      739.88      746.22     22.59 o 
   8   2   4      745.85      734.43     24.65 o 
   9   2   4      380.84      389.30     24.11 o 
  10   2   4      251.04      241.92     19.36 o 
  11   2   4      375.35      409.97     29.45 o 
  12   2   4      124.91      110.41     34.46 o 
 -12   3   4       43.62       38.20     22.09 o 
 -11   3   4      350.98      329.00     28.75 o 
 -10   3   4      153.40      127.35     31.52 o 
  -9   3   4      700.40      703.73     27.64 o 
  -8   3   4     1784.91     1800.42     42.26 o 
  -7   3   4      506.63      512.95     25.92 o 
  -6   3   4     2690.68     2743.13     43.69 o 
  -5   3   4     1447.48     1500.19     29.20 o 
  -4   3   4      412.34      395.84      7.73 o 
  -3   3   4     9713.19     9752.15    161.69 o 
  -2   3   4     1572.37     1583.78     21.65 o 
  -1   3   4     7401.59     7121.70     83.06 o 
   0   3   4     7840.58     7566.29     79.32 o 
   1   3   4     7362.54     7131.96    103.09 o 
   2   3   4     1306.33     1340.51     30.75 o 
   3   3   4    10277.03     9978.32    219.66 o 
   4   3   4      280.17      286.05     21.13 o 
   5   3   4     1626.00     1680.55     49.90 o 
   6   3   4     2525.02     2488.92     59.44 o 
   7   3   4      421.21      438.28     29.91 o 
   8   3   4     1754.62     1755.69     47.97 o 
   9   3   4      749.17      734.49     34.63 o 
  10   3   4      159.25      136.21     31.09 o 
  11   3   4      287.96      288.88     33.13 o 
  12   3   4       25.46       30.43     10.85 o 
 -11   4   4      316.63      303.09     29.58 o 
 -10   4   4      172.47      177.67     35.31 o 
  -9   4   4       98.59      105.61     28.32 o 
  -8   4   4      304.38      307.30     17.79 o 
  -7   4   4      404.75      432.05     29.06 o 
  -6   4   4      409.68      439.65     19.82 o 
  -5   4   4      112.24      119.59      7.90 o 
  -4   4   4      957.30      918.61     21.97 o 
  -3   4   4     6390.61     6196.10     51.89 o 
  -2   4   4     2350.77     2397.34     26.62 o 
  -1   4   4     1522.96     1648.81     21.45 o 
   0   4   4       11.82        8.68      6.25 o 
   1   4   4     1782.14     1907.29     28.95 o 
   2   4   4     2289.20     2342.58     32.74 o 
   3   4   4     6797.36     6740.38     82.97 o 
   4   4   4      925.68      903.31     28.75 o 
   5   4   4      152.02      153.18     11.56 o 
   6   4   4      403.50      435.49     23.70 o 
   7   4   4      350.55      399.27     36.58 o 
   8   4   4      233.77      243.67     29.09 o 
   9   4   4      113.61      107.20     28.63 o 
  10   4   4      234.02      212.28     47.17 o 
  11   4   4      309.61      268.33     35.05 o 
 -11   5   4       27.08       26.61     14.53 o 
 -10   5   4      685.86      659.49     36.39 o 
  -9   5   4      560.89      537.21     33.38 o 
  -8   5   4     2128.70     2145.20     60.92 o 
  -7   5   4     2471.59     2525.06     63.13 o 
  -6   5   4      347.55      365.80     27.49 o 
  -5   5   4     4293.25     4351.15     77.57 o 
  -4   5   4     1085.19     1109.09     28.73 o 
  -3   5   4     1686.91     1677.87     31.49 o 
  -2   5   4      201.39      194.39      8.38 o 
  -1   5   4     4855.85     4937.40     42.75 o 
   0   5   4      934.41      963.96     24.33 o 
   1   5   4     4810.02     4908.24     41.42 o 
   2   5   4      223.48      212.80      7.48 o 
   3   5   4     1936.76     1927.31     32.40 o 
   4   5   4     1139.13     1176.80     37.39 o 
   5   5   4     4467.58     4625.23    116.49 o 
   6   5   4      395.94      406.84     33.28 o 
   7   5   4     2351.15     2366.69     67.80 o 
   8   5   4     2072.34     2048.60     60.30 o 
   9   5   4      457.52      424.07     37.34 o 
  10   5   4      662.91      641.44     36.14 o 
  11   5   4       12.55       18.70     11.83 o 
 -11   6   4        2.97        5.52      8.96 o 
 -10   6   4       46.93       53.16     14.54 o 
  -9   6   4      119.76      120.87     30.62 o 
  -8   6   4      420.69      423.43     25.00 o 
  -7   6   4      387.27      397.75     25.02 o 
  -6   6   4     1293.37     1283.08     45.07 o 
  -5   6   4      661.42      668.93     24.81 o 
  -4   6   4      300.17      300.61     16.31 o 
  -3   6   4     2380.53     2422.23     41.71 o 
  -2   6   4      128.43      123.56      9.52 o 
  -1   6   4     1701.62     1669.16     32.40 o 
   0   6   4     6808.07     7219.83    112.73 o 
   1   6   4     1685.47     1650.52     32.31 o 
   2   6   4      130.54      121.26     13.85 o 
   3   6   4     2364.08     2413.04     32.14 o 
   4   6   4      334.96      335.89     19.14 o 
   5   6   4      781.13      778.91     28.95 o 
   6   6   4     1280.27     1273.18     45.07 o 
   7   6   4      443.44      449.96     27.95 o 
   8   6   4      487.21      500.10     35.87 o 
   9   6   4       98.44       99.65     29.32 o 
  10   6   4       61.31       58.40     21.39 o 
  11   6   4        0.45        4.94      7.50 o 
 -10   7   4       24.04       16.64     11.72 o 
  -9   7   4      499.60      531.05     31.73 o 
  -8   7   4      119.17      139.59     27.16 o 
  -7   7   4      322.19      335.61     16.87 o 
  -6   7   4      622.19      610.11     20.13 o 
  -5   7   4     1441.20     1447.13     34.69 o 
  -4   7   4      913.76      942.78     33.17 o 
  -3   7   4     2656.56     2749.67     53.20 o 
  -2   7   4      964.34      969.60     25.07 o 
  -1   7   4      561.63      521.98     17.64 o 
   0   7   4     1128.31     1206.87     29.95 o 
   1   7   4      660.53      603.54     22.71 o 
   2   7   4      869.14      868.60     22.98 o 
   3   7   4     2466.92     2508.14     64.85 o 
   4   7   4      823.46      854.83     32.64 o 
   5   7   4     1510.30     1514.58     40.49 o 
   6   7   4      636.16      665.48     38.21 o 
   7   7   4      398.49      417.81     47.77 o 
   8   7   4      157.98      170.88     42.76 o 
   9   7   4      439.09      460.38     22.75 o 
  10   7   4       40.93       38.63     12.09 o 
 -10   8   4      507.28      484.96     26.60 o 
  -9   8   4      196.30      181.14     44.49 o 
  -8   8   4      917.55      902.21     51.05 o 
  -7   8   4      476.66      444.00     39.19 o 
  -6   8   4      916.37      922.36     31.95 o 
  -5   8   4     1283.65     1321.07     56.52 o 
  -4   8   4      993.64      963.86     32.47 o 
  -3   8   4       10.45       18.59      8.40 o 
  -2   8   4     1236.83     1234.41     27.67 o 
  -1   8   4      665.25      677.18     20.85 o 
   0   8   4      622.70      661.92     25.13 o 
   1   8   4      690.67      689.18     22.20 o 
   2   8   4     1128.44     1107.45     41.99 o 
   3   8   4       28.49       33.04     10.30 o 
   4   8   4      940.04      919.64     29.98 o 
   5   8   4     1229.52     1276.67     57.76 o 
   6   8   4      977.75     1012.60     42.20 o 
   7   8   4      478.16      452.38     37.11 o 
   8   8   4      970.66      987.51     58.48 o 
   9   8   4      181.21      156.71     39.21 o 
  10   8   4      467.01      459.00     26.13 o 
  -9   9   4      176.42      140.87     42.60 o 
  -8   9   4       49.38       47.36     17.68 o 
  -7   9   4      338.33      342.70     42.53 o 
  -6   9   4      397.57      405.83     37.43 o 
  -5   9   4      306.37      288.35     22.26 o 
  -4   9   4     1121.95     1121.09     44.86 o 
  -3   9   4       38.93       52.50     11.81 o 
  -2   9   4     3443.52     3625.88     79.02 o 
  -1   9   4      495.97      527.15     19.17 o 
   0   9   4     1967.49     2068.42     47.36 o 
   1   9   4      529.78      545.28     19.60 o 
   2   9   4     3628.16     3681.66     88.88 o 
   3   9   4       90.29      119.70     30.57 o 
   4   9   4     1113.10     1128.18     51.10 o 
   5   9   4      220.81      221.97     40.16 o 
   6   9   4      508.12      519.53     34.95 o 
   7   9   4      332.13      349.72     27.15 o 
   8   9   4       22.33       24.97     10.55 o 
   9   9   4      218.64      173.64     48.92 o 
  -8  10   4       25.18       24.81     15.81 o 
  -7  10   4       95.38      100.21     26.20 o 
  -6  10   4      589.10      576.85     41.65 o 
  -5  10   4      420.91      411.08     33.80 o 
  -4  10   4      125.11      111.76     25.12 o 
  -3  10   4      792.53      826.80     32.43 o 
  -2  10   4      470.94      440.40     24.36 o 
  -1  10   4      309.91      306.56     12.79 o 
   0  10   4     1183.13     1185.40     47.99 o 
   1  10   4      348.30      341.15     19.99 o 
   2  10   4      580.93      547.05     27.84 o 
   3  10   4      810.33      810.34     31.81 o 
   4  10   4       95.70       91.41     21.78 o 
   5  10   4      377.39      405.97     46.79 o 
   6  10   4      544.37      514.94     23.80 o 
   7  10   4       72.78       67.53     21.12 o 
   8  10   4       14.11       14.92     11.37 o 
  -7  11   4       95.01       79.19     27.85 o 
  -6  11   4      760.21      794.16     42.66 o 
  -5  11   4       93.73       87.86     25.29 o 
  -4  11   4      544.68      568.68     38.21 o 
  -3  11   4      309.17      287.85     14.66 o 
  -2  11   4     1045.29     1037.34     36.32 o 
  -1  11   4       76.31       79.50     18.65 o 
   0  11   4     1026.42     1070.49     30.74 o 
   1  11   4       79.35       78.64     18.13 o 
   2  11   4     1143.80     1119.46     43.25 o 
   3  11   4      315.17      293.64     18.36 o 
   4  11   4      607.65      630.99     34.36 o 
   5  11   4      105.19      109.36     27.24 o 
   6  11   4      679.13      719.19     42.18 o 
   7  11   4      104.07      102.31     31.96 o 
  -6  12   4       16.13       22.10     10.18 o 
  -5  12   4      943.44      931.21     32.04 o 
  -4  12   4      150.23      156.64     41.31 o 
  -3  12   4       82.93       85.25     20.38 o 
  -2  12   4      554.96      524.32     22.84 o 
  -1  12   4      100.26       95.06     21.76 o 
   0  12   4      464.43      472.33     23.85 o 
   1  12   4      104.05       87.83     22.19 o 
   2  12   4      529.36      507.00     16.72 o 
   3  12   4       66.64       61.73     15.98 o 
   4  12   4      156.30      139.58     37.13 o 
   5  12   4      972.50      950.66     38.38 o 
   6  12   4       30.16       32.59     10.78 o 
  -4  13   4       90.61       78.75     21.54 o 
  -3  13   4       17.58       16.01      9.21 o 
  -2  13   4      579.10      558.61     22.17 o 
  -1  13   4      172.02      159.37     35.22 o 
   0  13   4      905.50      918.18     41.08 o 
   1  13   4      135.71      128.30     22.01 o 
   2  13   4      497.99      466.26     25.53 o 
   3  13   4       17.84       21.35      9.33 o 
   4  13   4       98.94       84.06     25.96 o 
   0  14   4       10.12       10.21      7.74 o 
   1   0   5      976.95     1079.88     13.97 o 
   2   0   5    10763.10    10461.80     70.93 o 
   3   0   5     2436.40     2278.45     21.44 o 
   4   0   5     1716.05     1677.56     29.19 o 
   5   0   5      113.99      113.99     12.47 o 
   6   0   5     1018.78     1017.28     25.86 o 
   7   0   5     1864.11     1905.52     44.96 o 
   8   0   5      878.54      859.29     33.32 o 
   9   0   5      629.70      641.81     37.25 o 
  10   0   5      551.26      512.03     40.24 o 
  11   0   5       95.94       88.13     32.00 o 
  12   0   5      165.26      140.98     48.87 o 
 -12   1   5       25.55       19.03     11.67 o 
 -11   1   5      219.45      216.28     46.00 o 
 -10   1   5      503.38      491.00     27.70 o 
  -9   1   5     1588.01     1620.62     62.53 o 
  -8   1   5      250.04      256.83     14.33 o 
  -7   1   5      334.21      351.61     24.57 o 
  -6   1   5       82.72       93.25     20.95 o 
  -5   1   5     2285.91     2331.50     25.58 o 
  -4   1   5     1518.55     1616.23     27.03 o 
  -3   1   5     5260.08     5224.48    119.92 o 
  -2   1   5      535.53      534.85     11.81 o 
  -1   1   5     9180.12     8952.63     56.43 o 
   0   1   5     2710.60     2785.40     22.04 o 
   1   1   5     9120.47     8727.98     59.41 o 
   2   1   5      484.21      485.95      9.50 o 
   3   1   5     5467.62     5516.65     68.70 o 
   4   1   5     1413.21     1508.93     39.11 o 
   5   1   5     2037.69     2059.48     24.64 o 
   6   1   5      112.37      116.55     10.67 o 
   7   1   5      233.36      243.85     15.74 o 
   8   1   5      227.84      239.53     10.88 o 
   9   1   5     1721.21     1815.03     59.17 o 
  10   1   5      518.07      509.17     36.39 o 
  11   1   5      210.10      219.02     30.28 o 
  12   1   5       23.79       14.52     10.09 o 
 -12   2   5      370.00      369.76     46.53 o 
 -11   2   5      187.79      151.62     40.78 o 
 -10   2   5       35.06       39.95     15.70 o 
  -9   2   5       78.43       90.84     23.80 o 
  -8   2   5      944.86      947.22     40.40 o 
  -7   2   5      604.75      611.80     22.55 o 
  -6   2   5     2734.79     2741.40     50.21 o 
  -5   2   5     1099.60     1103.31     24.79 o 
  -4   2   5     1075.45     1030.07     19.87 o 
  -3   2   5     1432.07     1415.64     28.02 o 
  -2   2   5     4476.05     4574.36     73.55 o 
  -1   2   5     3212.42     3262.45     30.54 o 
   0   2   5      275.86      264.26      6.42 o 
   1   2   5     3005.29     3095.01     27.60 o 
   2   2   5     4418.20     4453.81     31.32 o 
   3   2   5     1249.32     1257.77     27.28 o 
   4   2   5     1211.29     1175.28     40.27 o 
   5   2   5     1178.29     1167.64     38.52 o 
   6   2   5     2970.78     2909.93     78.22 o 
   7   2   5      696.23      699.51     25.39 o 
   8   2   5      970.89      940.88     41.43 o 
   9   2   5      108.27      121.07     28.83 o 
  10   2   5       24.50       30.96      9.65 o 
  11   2   5      164.60      176.56     42.32 o 
  12   2   5      302.34      271.91     33.31 o 
 -11   3   5       99.13       66.42     32.78 o 
 -10   3   5       27.42       27.61      9.33 o 
  -9   3   5      248.40      250.67     17.02 o 
  -8   3   5      109.47      106.76     27.34 o 
  -7   3   5      889.77      889.21     27.79 o 
  -6   3   5     3048.43     3020.70     58.31 o 
  -5   3   5     1061.10     1075.98     21.46 o 
  -4   3   5     4901.43     4939.21     36.86 o 
  -3   3   5     4342.34     4422.29     31.94 o 
  -2   3   5     5356.57     5535.19     39.00 o 
  -1   3   5     3444.15     3366.13     40.95 o 
   0   3   5     4902.61     5127.91     37.37 o 
   1   3   5     3245.88     3176.53     43.26 o 
   2   3   5     5765.42     5924.68     42.89 o 
   3   3   5     4300.54     4576.55    123.86 o 
   4   3   5     5272.32     5204.39     94.28 o 
   5   3   5     1141.64     1171.57     37.91 o 
   6   3   5     2912.74     2926.94     89.64 o 
   7   3   5      893.09      919.31     26.33 o 
   8   3   5      162.77      151.16     38.89 o 
   9   3   5      287.92      283.65     18.74 o 
  10   3   5       23.03       24.30      9.72 o 
  11   3   5      129.22       88.48     28.76 o 
 -11   4   5       61.07       50.94     26.45 o 
 -10   4   5       75.80       72.69     17.92 o 
  -9   4   5       59.37       84.92     19.12 o 
  -8   4   5      358.06      370.90     26.41 o 
  -7   4   5       95.71      108.96     18.88 o 
  -6   4   5     1424.42     1427.17     30.68 o 
  -5   4   5      625.37      596.46     15.81 o 
  -4   4   5     2633.28     2568.71     21.39 o 
  -3   4   5      185.40      179.86      8.24 o 
  -2   4   5     1538.45     1526.66     24.69 o 
  -1   4   5     4558.48     4606.91     55.92 o 
   0   4   5     2347.32     2286.76     33.11 o 
   1   4   5     4709.12     4787.10     64.99 o 
   2   4   5     1811.90     1823.11     35.61 o 
   3   4   5      186.21      178.67     10.63 o 
   4   4   5     2972.16     2867.87     60.89 o 
   5   4   5      651.44      627.15     28.77 o 
   6   4   5     1457.63     1477.68     46.49 o 
   7   4   5       62.24       78.98     26.37 o 
   8   4   5      358.53      349.33     26.82 o 
   9   4   5       97.27      122.61     32.71 o 
  10   4   5       56.49       54.15     16.93 o 
  11   4   5       80.05       87.97     18.17 o 
 -11   5   5      328.91      320.73     36.57 o 
 -10   5   5      215.39      219.48     35.42 o 
  -9   5   5      534.20      546.38     26.24 o 
  -8   5   5      807.21      854.26     35.06 o 
  -7   5   5      399.17      346.14     20.58 o 
  -6   5   5      817.35      792.41     22.68 o 
  -5   5   5     2132.84     2161.26     40.30 o 
  -4   5   5     1236.11     1255.99     29.43 o 
  -3   5   5      510.22      533.99      9.70 o 
  -2   5   5     6666.28     6906.31     48.54 o 
  -1   5   5     1590.72     1561.33     29.73 o 
   0   5   5    11837.14    12006.01    112.71 o 
   1   5   5     1670.55     1630.11     33.00 o 
   2   5   5     6593.93     6808.65     93.38 o 
   3   5   5      542.30      545.58     11.51 o 
   4   5   5     1545.91     1584.56     36.87 o 
   5   5   5     2214.07     2243.48     63.13 o 
   6   5   5     1002.80     1036.70     47.33 o 
   7   5   5      433.45      390.67     23.04 o 
   8   5   5      744.35      767.28     39.72 o 
   9   5   5      511.03      499.25     27.48 o 
  10   5   5      165.64      169.22     40.87 o 
  11   5   5      340.84      331.72     34.51 o 
 -10   6   5      339.43      297.92     28.07 o 
  -9   6   5      345.47      378.59     27.29 o 
  -8   6   5      331.90      324.19     23.14 o 
  -7   6   5       12.42       21.12     10.82 o 
  -6   6   5     1015.70     1046.80     48.86 o 
  -5   6   5      315.01      332.73     21.64 o 
  -4   6   5      449.49      465.87     20.01 o 
  -3   6   5     2121.12     2114.30     34.31 o 
  -2   6   5      626.34      649.93     17.41 o 
  -1   6   5     2168.62     2120.38     23.93 o 
   0   6   5     1009.18     1055.85     27.22 o 
   1   6   5     2133.87     2062.38     28.35 o 
   2   6   5      782.91      823.35     21.68 o 
   3   6   5     2226.90     2186.75     37.92 o 
   4   6   5      455.03      455.79     21.54 o 
   5   6   5      346.27      371.48     30.62 o 
   6   6   5     1080.21     1173.47     25.75 o 
   7   6   5        4.55        7.51      9.79 o 
   8   6   5      381.00      374.05     43.11 o 
   9   6   5      359.89      363.50     25.43 o 
  10   6   5      349.37      312.41     25.65 o 
 -10   7   5      205.72      181.75     36.54 o 
  -9   7   5      576.96      538.35     37.70 o 
  -8   7   5      186.65      189.90     31.72 o 
  -7   7   5      769.55      749.24     32.39 o 
  -6   7   5      597.77      612.21     33.38 o 
  -5   7   5      162.01      169.91     14.83 o 
  -4   7   5     1107.76     1194.97     43.80 o 
  -3   7   5      665.56      676.78     19.80 o 
  -2   7   5     1468.47     1496.85     31.28 o 
  -1   7   5      573.94      580.48     22.28 o 
   0   7   5     2662.05     2635.66     50.46 o 
   1   7   5      500.92      508.24     19.55 o 
   2   7   5     1465.05     1462.84     37.01 o 
   3   7   5      575.28      601.03     25.87 o 
   4   7   5      970.01      974.53     36.15 o 
   5   7   5      187.07      179.24     16.74 o 
   6   7   5      699.82      702.00     43.35 o 
   7   7   5      843.66      810.64     39.89 o 
   8   7   5      125.69      121.75     32.35 o 
   9   7   5      597.71      610.45     37.22 o 
  10   7   5      211.67      172.12     38.67 o 
  -9   8   5      147.35      130.66     32.03 o 
  -8   8   5       27.91       29.89     11.49 o 
  -7   8   5      585.94      585.60     44.02 o 
  -6   8   5       89.67       76.34     16.17 o 
  -5   8   5      215.01      237.38     20.45 o 
  -4   8   5     1722.47     1688.06     34.29 o 
  -3   8   5      205.90      228.58     14.66 o 
  -2   8   5     2466.45     2457.69     50.81 o 
  -1   8   5     1485.93     1534.73     35.68 o 
   0   8   5       88.75       84.67     18.05 o 
   1   8   5     1482.16     1560.24     36.59 o 
   2   8   5     2467.16     2455.59     59.39 o 
   3   8   5      194.37      211.81     22.96 o 
   4   8   5     1786.82     1776.69     40.27 o 
   5   8   5      252.70      246.75     15.46 o 
   6   8   5      114.83       96.01     25.78 o 
   7   8   5      688.18      678.53     32.29 o 
   8   8   5       16.85       23.42     11.93 o 
   9   8   5      154.83      125.54     33.20 o 
  -9   9   5      287.94      229.91     56.95 o 
  -8   9   5      344.04      338.06     26.92 o 
  -7   9   5      270.67      238.52     53.21 o 
  -6   9   5      469.79      444.03     26.48 o 
  -5   9   5     1639.14     1662.31     57.51 o 
  -4   9   5      779.66      762.01     28.71 o 
  -3   9   5      957.29      969.21     26.48 o 
  -2   9   5      365.78      354.62     15.86 o 
  -1   9   5      453.93      440.32     14.06 o 
   0   9   5      454.68      443.47     14.97 o 
   1   9   5      606.18      602.81     18.25 o 
   2   9   5      428.62      413.53     18.51 o 
   3   9   5     1058.13     1065.01     51.00 o 
   4   9   5      779.03      746.84     30.54 o 
   5   9   5     1782.06     1846.82     67.67 o 
   6   9   5      412.64      382.88     25.52 o 
   7   9   5      324.15      318.66     26.35 o 
   8   9   5      411.85      412.51     40.65 o 
   9   9   5      260.39      250.57     34.58 o 
  -8  10   5      118.80       99.17     28.02 o 
  -7  10   5      108.30       78.95     22.62 o 
  -6  10   5       21.96       26.73     12.19 o 
  -5  10   5      233.11      221.98     48.83 o 
  -4  10   5      517.38      529.89     34.10 o 
  -3  10   5     1361.14     1342.77     41.29 o 
  -2  10   5      427.31      408.44     26.79 o 
  -1  10   5        9.53       19.42      7.34 o 
   0  10   5     1438.41     1416.98     35.54 o 
   1  10   5       22.41       25.68      7.39 o 
   2  10   5      465.73      420.49     31.31 o 
   3  10   5     1385.20     1401.34     47.68 o 
   4  10   5      510.86      540.52     33.61 o 
   5  10   5      286.60      297.73     32.88 o 
   6  10   5       12.38       10.29     10.08 o 
   7  10   5       89.91       71.74     18.89 o 
   8  10   5      133.36      111.77     33.52 o 
  -7  11   5      260.78      209.69     57.74 o 
  -6  11   5       21.96       19.95     10.61 o 
  -5  11   5      390.00      344.76     33.40 o 
  -4  11   5      974.71      997.47     52.98 o 
  -3  11   5      482.53      461.44     26.79 o 
  -2  11   5      188.84      182.37     24.85 o 
  -1  11   5      861.45      874.43     42.01 o 
   0  11   5      320.35      319.41     23.41 o 
   1  11   5      882.83      898.01     34.56 o 
   2  11   5      193.31      192.30     38.50 o 
   3  11   5      567.79      498.50     23.48 o 
   4  11   5     1006.34     1002.71     54.26 o 
   5  11   5      346.86      335.56     36.00 o 
   6  11   5       24.04       17.36      9.65 o 
   7  11   5      220.50      186.82     47.05 o 
  -5  12   5      208.25      173.23     48.60 o 
  -4  12   5        1.26       -2.11      8.85 o 
  -3  12   5       56.19       53.32     15.41 o 
  -2  12   5      500.55      480.98     23.66 o 
  -1  12   5      379.05      383.27     19.63 o 
   0  12   5       55.53       58.25     14.37 o 
   1  12   5      333.65      317.36     21.06 o 
   2  12   5      474.87      462.72     22.37 o 
   3  12   5       33.27       34.27     11.34 o 
   4  12   5        0.12        0.41     10.15 o 
   5  12   5      197.70      156.25     40.44 o 
  -3  13   5      219.14      196.21     56.67 o 
  -2  13   5        6.65        7.21      9.59 o 
  -1  13   5      230.78      215.01     17.73 o 
   0  13   5       33.12       34.95     13.32 o 
   1  13   5      134.81      110.20     27.18 o 
   2  13   5        2.71        6.46      5.95 o 
   3  13   5      152.10      131.88     31.34 o 
   0   0   6     2651.14     2842.14     74.15 o 
   1   0   6      136.18      118.14      6.14 o 
   2   0   6    13426.06    13153.15    114.31 o 
   3   0   6     4253.12     4142.51     53.73 o 
   4   0   6    11960.57    12214.42     89.83 o 
   5   0   6      134.20      121.09     13.04 o 
   6   0   6     1101.82     1095.27     30.33 o 
   7   0   6      598.08      576.41     19.28 o 
   8   0   6        4.20        9.90      4.99 o 
   9   0   6        0.60        8.61      6.56 o 
  10   0   6       21.03       17.41     10.57 o 
  11   0   6      536.24      516.47     33.05 o 
 -11   1   6       30.07       26.83     11.26 o 
 -10   1   6      164.24      141.22     30.36 o 
  -9   1   6      416.88      379.42     20.05 o 
  -8   1   6      895.25      891.45     39.05 o 
  -7   1   6      283.15      261.89     13.66 o 
  -6   1   6       81.20       75.86     12.22 o 
  -5   1   6     2553.68     2609.43     48.24 o 
  -4   1   6      288.63      292.44     15.54 o 
  -3   1   6     2913.54     2883.15     50.62 o 
  -2   1   6      544.18      563.14     13.85 o 
  -1   1   6      339.32      322.02      9.91 o 
   0   1   6      496.76      526.05     13.99 o 
   1   1   6      329.67      315.86      8.29 o 
   2   1   6      553.60      583.14     10.48 o 
   3   1   6     2832.44     2836.59     41.38 o 
   4   1   6      300.53      313.72     13.48 o 
   5   1   6     2725.81     2832.00     48.63 o 
   6   1   6       90.45       91.23     23.98 o 
   7   1   6      324.20      314.00     23.78 o 
   8   1   6      890.34      888.11     38.92 o 
   9   1   6      407.21      399.21     25.89 o 
  10   1   6      151.64      123.74     48.27 o 
  11   1   6       19.65       25.35     10.41 o 
 -11   2   6      267.74      273.43     32.25 o 
 -10   2   6      117.79      114.22     35.38 o 
  -9   2   6       74.27       72.79     19.94 o 
  -8   2   6      677.87      690.23     34.36 o 
  -7   2   6      153.20      139.94     24.44 o 
  -6   2   6     1581.77     1579.01     33.22 o 
  -5   2   6      589.85      556.08     17.70 o 
  -4   2   6      456.20      475.58     10.66 o 
  -3   2   6     5264.38     5372.05     49.79 o 
  -2   2   6     7091.89     7324.97    110.42 o 
  -1   2   6       57.96       51.19     10.20 o 
   0   2   6    22263.59    21824.21    716.12 o 
   1   2   6       62.13       55.79      7.77 o 
   2   2   6     6788.04     6845.71    128.53 o 
   3   2   6     5313.80     5421.18     81.05 o 
   4   2   6      359.41      356.91     17.87 o 
   5   2   6      538.10      519.89     21.64 o 
   6   2   6     1350.39     1376.28     34.47 o 
   7   2   6      106.35       95.58     19.83 o 
   8   2   6      828.63      863.63     47.35 o 
   9   2   6       88.11       92.52     23.22 o 
  10   2   6      171.31      162.49     37.44 o 
  11   2   6      278.29      258.65     52.79 o 
 -11   3   6      345.62      297.66     29.64 o 
 -10   3   6      399.59      382.07     19.92 o 
  -9   3   6       52.98       54.18     16.46 o 
  -8   3   6     1277.00     1256.22     41.15 o 
  -7   3   6      470.54      445.17     15.18 o 
  -6   3   6      303.06      286.85     16.04 o 
  -5   3   6     2471.86     2520.24     47.84 o 
  -4   3   6      589.86      600.93     14.87 o 
  -3   3   6     1511.90     1613.84     27.97 o 
  -2   3   6      532.91      565.42     13.87 o 
  -1   3   6       14.09       17.78      5.06 o 
   0   3   6     2229.55     2188.36     32.56 o 
   1   3   6       15.20       19.21      4.32 o 
   2   3   6      507.15      548.16     10.23 o 
   3   3   6     1433.05     1492.69     32.29 o 
   4   3   6      581.01      589.82     22.30 o 
   5   3   6     2431.57     2445.47     67.47 o 
   6   3   6      303.96      290.60     24.58 o 
   7   3   6      489.00      494.40     21.55 o 
   8   3   6     1196.62     1125.10     38.26 o 
   9   3   6       73.05       78.68     23.30 o 
  10   3   6      415.19      416.87     23.05 o 
  11   3   6      368.68      305.93     25.22 o 
 -11   4   6      275.21      257.64     34.23 o 
 -10   4   6       84.78       62.02     20.10 o 
  -9   4   6      726.55      706.25     30.65 o 
  -8   4   6       80.05       82.72     20.55 o 
  -7   4   6     2399.60     2461.09     47.02 o 
  -6   4   6      152.82      152.50     11.32 o 
  -5   4   6      826.35      827.89     21.75 o 
  -4   4   6     1550.88     1515.04     27.36 o 
  -3   4   6      221.14      215.38     12.39 o 
  -2   4   6     1902.00     1910.34     23.68 o 
  -1   4   6     4695.67     4543.81     64.24 o 
   0   4   6     7500.57     7427.40     75.30 o 
   1   4   6     4512.91     4318.30     37.80 o 
   2   4   6     1783.57     1862.88     35.53 o 
   3   4   6      304.24      299.44     15.38 o 
   4   4   6     1363.23     1337.31     40.06 o 
   5   4   6      714.23      715.96     28.01 o 
   6   4   6      170.94      178.18     18.12 o 
   7   4   6     2269.33     2342.36     56.41 o 
   8   4   6       70.21       67.70     19.30 o 
   9   4   6      743.66      682.42     33.02 o 
  10   4   6       66.88       53.75     13.85 o 
  11   4   6      217.76      179.73     38.41 o 
 -11   5   6        9.89       19.27     29.96 o 
 -10   5   6       38.68       34.90     14.76 o 
  -9   5   6       67.84       58.07     16.87 o 
  -8   5   6      207.57      210.11     24.33 o 
  -7   5   6      208.41      214.57     20.09 o 
  -6   5   6     3115.43     3145.58     68.14 o 
  -5   5   6     1719.61     1736.22     36.47 o 
  -4   5   6     1167.28     1165.33     27.21 o 
  -3   5   6      181.29      170.07      7.74 o 
  -2   5   6       15.44       12.80      5.11 o 
  -1   5   6       65.80       72.40     14.81 o 
   0   5   6      990.09     1011.48     26.16 o 
   1   5   6       63.89       61.27     16.73 o 
   2   5   6       19.62       18.10      6.97 o 
   3   5   6      171.42      169.37      7.91 o 
   4   5   6     1048.53     1065.69     36.52 o 
   5   5   6     1679.48     1733.16     52.32 o 
   6   5   6     3024.04     3172.24     87.61 o 
   7   5   6      207.01      208.80     29.71 o 
   8   5   6      197.54      201.93     35.02 o 
   9   5   6       66.97       59.63     17.57 o 
  10   5   6       67.84       70.02     18.05 o 
  11   5   6        9.15       13.96     11.20 o 
 -10   6   6       75.80       68.36     20.23 o 
  -9   6   6      291.64      265.43     33.36 o 
  -8   6   6      486.77      472.34     24.03 o 
  -7   6   6      673.30      693.84     34.14 o 
  -6   6   6      653.47      668.77     34.11 o 
  -5   6   6     4544.23     4605.12     95.12 o 
  -4   6   6      136.16      135.33     16.14 o 
  -3   6   6     4428.49     4404.22     87.88 o 
  -2   6   6     1400.62     1391.58     31.30 o 
  -1   6   6     1280.48     1316.48     32.94 o 
   0   6   6      138.65      150.96     10.34 o 
   1   6   6     1381.19     1414.11     34.26 o 
   2   6   6     1360.01     1350.34     30.67 o 
   3   6   6     4136.73     4230.08    110.33 o 
   4   6   6      129.31      133.18     28.83 o 
   5   6   6     4336.36     4315.90    115.75 o 
   6   6   6      648.24      645.87     37.26 o 
   7   6   6      686.42      681.21     39.37 o 
   8   6   6      487.71      460.08     30.65 o 
   9   6   6      248.36      221.28     31.76 o 
  10   6   6       82.19       84.36     25.35 o 
 -10   7   6      323.04      293.45     31.05 o 
  -9   7   6       10.58       12.34     11.73 o 
  -8   7   6      552.75      520.49     24.04 o 
  -7   7   6      282.42      277.93     18.33 o 
  -6   7   6       46.15       51.36     15.40 o 
  -5   7   6       12.77        8.42      5.34 o 
  -4   7   6       48.50       60.27     11.64 o 
  -3   7   6     2039.74     2136.45     50.10 o 
  -2   7   6      761.70      764.75     27.93 o 
  -1   7   6      793.78      789.89     24.14 o 
   0   7   6     1515.08     1582.60     36.03 o 
   1   7   6      800.17      829.84     24.93 o 
   2   7   6      774.82      762.06     28.59 o 
   3   7   6     2061.07     2102.60     55.53 o 
   4   7   6       64.18       72.42     17.40 o 
   5   7   6       17.45       14.98      6.16 o 
   6   7   6       81.09       87.63     24.27 o 
   7   7   6      295.24      304.40     24.70 o 
   8   7   6      621.99      572.80     45.71 o 
   9   7   6       16.10       13.71     10.02 o 
  10   7   6      268.17      257.84     26.89 o 
  -9   8   6      266.74      236.71     36.17 o 
  -8   8   6      276.55      282.80     27.39 o 
  -7   8   6       72.68       78.19     21.33 o 
  -6   8   6      290.19      281.50     20.54 o 
  -5   8   6      560.07      562.10     36.26 o 
  -4   8   6     1105.42     1125.09     44.42 o 
  -3   8   6     3402.36     3571.54     70.55 o 
  -2   8   6      848.50      874.86     28.59 o 
  -1   8   6     1363.11     1428.38     33.68 o 
   0   8   6       57.18       59.61     13.54 o 
   1   8   6     1360.67     1461.81     35.51 o 
   2   8   6     1015.89     1019.14     37.45 o 
   3   8   6     3228.21     3342.33     73.87 o 
   4   8   6     1106.10     1107.25     50.31 o 
   5   8   6      452.44      458.38     32.61 o 
   6   8   6      306.93      306.23     23.28 o 
   7   8   6      108.76      106.46     28.95 o 
   8   8   6      218.72      222.40     26.72 o 
   9   8   6      297.11      259.27     56.19 o 
  -8   9   6      261.91      254.76     42.65 o 
  -7   9   6       16.68       14.25      9.66 o 
  -6   9   6        1.54        2.03      7.41 o 
  -5   9   6      572.85      546.16     34.98 o 
  -4   9   6       48.00       49.17     10.32 o 
  -3   9   6      238.96      242.11     19.38 o 
  -2   9   6       50.78       58.44     16.36 o 
  -1   9   6      191.26      180.02     15.33 o 
   0   9   6      136.53      131.35     18.58 o 
   1   9   6      192.07      180.14     17.39 o 
   2   9   6       48.30       55.58     12.71 o 
   3   9   6      245.45      244.75     23.33 o 
   4   9   6       42.73       40.57     11.83 o 
   5   9   6      533.03      518.01     38.67 o 
   6   9   6        1.48       10.34      7.46 o 
   7   9   6        9.18        5.57      8.75 o 
   8   9   6      260.94      218.85     62.73 o 
  -7  10   6      200.18      169.49     50.77 o 
  -6  10   6      454.40      444.39     33.30 o 
  -5  10   6       28.99       29.14     11.33 o 
  -4  10   6      487.23      496.46     32.93 o 
  -3  10   6       38.89       42.83     11.06 o 
  -2  10   6      408.17      416.66     17.11 o 
  -1  10   6      726.68      759.08     30.66 o 
   0  10   6        9.31       10.34      5.97 o 
   1  10   6      657.58      717.79     30.18 o 
   2  10   6      499.07      508.43     28.39 o 
   3  10   6       45.09       46.84     12.53 o 
   4  10   6      521.37      495.03     23.85 o 
   5  10   6       44.63       35.50      8.98 o 
   6  10   6      464.16      449.53     37.60 o 
   7  10   6      190.80      190.61     57.94 o 
  -6  11   6      423.54      399.10     33.26 o 
  -5  11   6      221.93      204.56     30.83 o 
  -4  11   6       24.95       21.57      9.91 o 
  -3  11   6      149.66      123.57     31.63 o 
  -2  11   6      166.60      159.05     36.94 o 
  -1  11   6      212.00      204.07     38.30 o 
   0  11   6      192.67      186.49     26.74 o 
   1  11   6      217.69      228.26     21.28 o 
   2  11   6      163.99      163.49     29.80 o 
   3  11   6      129.34      117.95     25.44 o 
   4  11   6       27.75       28.37      9.05 o 
   5  11   6      211.43      181.45     38.81 o 
   6  11   6      424.13      416.48     40.41 o 
  -5  12   6      117.80      105.43     33.19 o 
  -4  12   6      315.50      276.21     60.62 o 
  -3  12   6      326.17      288.76     37.37 o 
  -2  12   6      451.82      455.10     26.15 o 
  -1  12   6       85.65       85.87     22.92 o 
   0  12   6      549.28      556.42     30.60 o 
   1  12   6       77.76       65.57     17.41 o 
   2  12   6      357.62      337.67     19.02 o 
   3  12   6      303.42      277.95     33.75 o 
   4  12   6      372.26      357.27     47.51 o 
   5  12   6      104.72      106.04     27.14 o 
  -2  13   6      694.50      675.01     33.86 o 
  -1  13   6       89.08       84.90     23.70 o 
   0  13   6        4.05        7.83      6.09 o 
   1  13   6       80.71       77.84     26.92 o 
   2  13   6      696.94      665.53     29.88 o 
   1   0   7     1496.76     1497.54     32.36 o 
   2   0   7     3182.61     3408.78     31.29 o 
   3   0   7      811.16      848.35     20.42 o 
   4   0   7     5116.86     5593.45    117.96 o 
   5   0   7      667.16      663.66     22.30 o 
   6   0   7      112.25      113.37     21.21 o 
   7   0   7       31.71       32.75      8.52 o 
   8   0   7     1175.95     1185.17     33.61 o 
   9   0   7      367.09      360.88     30.77 o 
  10   0   7       99.51      101.10     32.30 o 
  11   0   7      471.73      402.06     33.68 o 
 -11   1   7      149.00      122.60     41.56 o 
 -10   1   7      142.96      132.45     44.96 o 
  -9   1   7      494.60      464.28     29.86 o 
  -8   1   7       47.88       54.35     16.78 o 
  -7   1   7      756.09      769.15     33.50 o 
  -6   1   7      274.18      262.82     19.63 o 
  -5   1   7     1042.05     1060.67     31.97 o 
  -4   1   7      836.23      876.93     25.54 o 
  -3   1   7     6779.78     6781.95    134.75 o 
  -2   1   7     2258.13     2236.67     41.03 o 
  -1   1   7     3746.50     3628.19     45.39 o 
   0   1   7        2.17        5.32      3.22 o 
   1   1   7     3258.50     3268.69     47.15 o 
   2   1   7     2220.63     2219.93     28.13 o 
   3   1   7     6459.04     6335.56     64.26 o 
   4   1   7      749.13      799.02     20.37 o 
   5   1   7     1182.68     1198.71     19.85 o 
   6   1   7      282.82      277.31     20.11 o 
   7   1   7      782.59      799.30     31.41 o 
   8   1   7       54.39       70.39     14.89 o 
   9   1   7      436.09      409.07     36.58 o 
  10   1   7      164.29      148.46     35.64 o 
  11   1   7      135.07      113.55     41.22 o 
 -11   2   7       16.57       15.85     10.91 o 
 -10   2   7      204.86      182.72     42.91 o 
  -9   2   7     1325.63     1364.22     51.11 o 
  -8   2   7       37.84       38.50      9.95 o 
  -7   2   7      911.14      884.81     39.71 o 
  -6   2   7      992.04     1007.20     35.55 o 
  -5   2   7     2135.22     2184.99     49.42 o 
  -4   2   7     1674.91     1654.08     34.35 o 
  -3   2   7      434.47      459.73     17.44 o 
  -2   2   7      797.90      782.59     22.76 o 
  -1   2   7      774.07      766.30     20.93 o 
   0   2   7      275.06      289.64     10.52 o 
   1   2   7      651.08      629.05     14.39 o 
   2   2   7      712.91      706.01     18.64 o 
   3   2   7      382.82      385.20     14.24 o 
   4   2   7     1691.19     1729.02     30.64 o 
   5   2   7     1960.37     2058.18     39.20 o 
   6   2   7      946.99      991.02     36.29 o 
   7   2   7      825.82      784.25     34.66 o 
   8   2   7       26.04       24.40      9.03 o 
   9   2   7     1399.29     1495.68     45.45 o 
  10   2   7      257.57      217.03     42.37 o 
  11   2   7        8.97        7.99     11.38 o 
 -11   3   7       24.92       22.24     11.03 o 
 -10   3   7       61.86       57.06     20.03 o 
  -9   3   7       91.14       80.29     26.40 o 
  -8   3   7      153.69      168.26     38.12 o 
  -7   3   7      414.41      421.97     22.23 o 
  -6   3   7      483.18      474.27     25.24 o 
  -5   3   7      315.90      315.28     13.21 o 
  -4   3   7     1063.07     1078.75     27.46 o 
  -3   3   7      486.47      506.67     18.07 o 
  -2   3   7     6181.83     6265.17     97.41 o 
  -1   3   7    11182.18    11581.63    105.10 o 
   0   3   7     4414.53     4696.22     70.80 o 
   1   3   7    11269.90    11494.78     89.67 o 
   2   3   7     5850.58     5962.93     51.70 o 
   3   3   7      633.75      660.50     19.81 o 
   4   3   7     1134.97     1197.15     32.92 o 
   5   3   7      379.58      384.92     22.09 o 
   6   3   7      604.09      598.46     24.00 o 
   7   3   7      317.93      330.42     21.97 o 
   8   3   7      127.39      129.98     24.38 o 
   9   3   7       69.96       66.88     14.66 o 
  10   3   7       43.34       45.61     12.34 o 
  11   3   7       45.58       43.58     19.10 o 
 -10   4   7       93.17       64.54     23.17 o 
  -9   4   7      306.94      310.23     27.86 o 
  -8   4   7      148.65      127.04     32.30 o 
  -7   4   7      918.81      918.66     37.45 o 
  -6   4   7     1417.23     1397.56     28.29 o 
  -5   4   7      463.46      472.72     22.41 o 
  -4   4   7     1991.18     1978.19     34.41 o 
  -3   4   7      670.85      683.39     15.32 o 
  -2   4   7     1396.86     1420.84     27.14 o 
  -1   4   7      112.85      116.06      7.95 o 
   0   4   7      361.83      387.99     15.36 o 
   1   4   7      148.19      137.24      8.11 o 
   2   4   7     1454.50     1498.09     30.03 o 
   3   4   7      749.78      752.90     21.09 o 
   4   4   7     2109.97     2101.77     49.45 o 
   5   4   7      545.28      573.02     35.55 o 
   6   4   7     1386.86     1392.59     40.63 o 
   7   4   7      821.35      795.25     38.86 o 
   8   4   7      166.65      153.15     36.92 o 
   9   4   7      241.22      239.11     29.06 o 
  10   4   7       67.09       55.28     13.44 o 
 -10   5   7      457.27      414.18     28.21 o 
  -9   5   7       61.69       51.72     13.25 o 
  -8   5   7      485.75      469.51     29.52 o 
  -7   5   7      221.36      242.07     20.69 o 
  -6   5   7     3087.41     3100.18     62.67 o 
  -5   5   7        4.85        9.99      6.68 o 
  -4   5   7     1390.98     1419.58     34.08 o 
  -3   5   7      662.21      649.29     21.08 o 
  -2   5   7      715.38      727.77     20.39 o 
  -1   5   7     1401.37     1400.58     26.79 o 
   0   5   7     3668.28     3708.43     59.78 o 
   1   5   7     1448.98     1428.50     31.89 o 
   2   5   7      980.79     1013.18     31.36 o 
   3   5   7      741.81      746.48     25.67 o 
   4   5   7     1556.56     1650.87     41.96 o 
   5   5   7       12.60        8.79      8.47 o 
   6   5   7     3073.85     3143.95     77.43 o 
   7   5   7      180.50      204.05     32.92 o 
   8   5   7      483.11      460.53     28.03 o 
   9   5   7       40.84       30.23     11.01 o 
  10   5   7      511.20      490.21     27.85 o 
 -10   6   7       29.07       31.55     18.37 o 
  -9   6   7       47.99       31.33     11.63 o 
  -8   6   7      304.02      282.19     24.23 o 
  -7   6   7      527.09      530.51     29.50 o 
  -6   6   7      132.71      123.52     26.90 o 
  -5   6   7      770.06      760.43     32.25 o 
  -4   6   7      562.95      535.01     22.00 o 
  -3   6   7      579.22      595.41     22.71 o 
  -2   6   7     1262.47     1266.61     24.66 o 
  -1   6   7     1489.17     1537.62     34.85 o 
   0   6   7     1703.56     1685.16     36.45 o 
   1   6   7     1509.34     1548.88     37.81 o 
   2   6   7     1210.10     1235.39     27.27 o 
   3   6   7      618.02      665.52     29.79 o 
   4   6   7      481.84      465.91     30.73 o 
   5   6   7      766.53      747.41     41.89 o 
   6   6   7      167.23      162.43     39.67 o 
   7   6   7      532.79      529.34     42.76 o 
   8   6   7      285.77      300.58     43.54 o 
   9   6   7       26.59       20.13     19.64 o 
  10   6   7       37.56       37.88     15.37 o 
  -9   7   7      346.41      321.26     24.35 o 
  -8   7   7      243.92      247.76     19.88 o 
  -7   7   7       79.74       78.13     14.61 o 
  -6   7   7      627.46      600.95     31.47 o 
  -5   7   7      583.65      576.93     34.18 o 
  -4   7   7     2013.81     2093.98     59.96 o 
  -3   7   7       52.55       56.90     15.08 o 
  -2   7   7     1221.80     1225.70     42.19 o 
  -1   7   7      682.00      701.30     21.79 o 
   0   7   7       91.90       89.43     17.41 o 
   1   7   7      703.54      736.35     25.06 o 
   2   7   7     1072.39     1068.53     37.92 o 
   3   7   7       64.11       63.53     14.58 o 
   4   7   7     1862.67     1952.21     44.81 o 
   5   7   7      500.27      498.35     32.06 o 
   6   7   7      619.19      616.68     35.64 o 
   7   7   7      101.67       95.99     26.56 o 
   8   7   7      245.10      269.85     31.80 o 
   9   7   7      359.60      355.12     40.63 o 
  -9   8   7      535.32      514.12     39.08 o 
  -8   8   7      144.38      120.66     35.46 o 
  -7   8   7        8.16       11.85      7.84 o 
  -6   8   7      138.12      132.64     30.83 o 
  -5   8   7       77.75       85.81     22.73 o 
  -4   8   7     1923.81     1967.36     51.76 o 
  -3   8   7      461.36      469.81     27.13 o 
  -2   8   7      157.91      161.51     22.83 o 
  -1   8   7      116.53      128.09     24.54 o 
   0   8   7      160.55      159.64     23.03 o 
   1   8   7      142.61      162.56     16.76 o 
   2   8   7      114.29      119.49     20.84 o 
   3   8   7      441.17      443.01     24.54 o 
   4   8   7     1767.79     1811.77     50.72 o 
   5   8   7       86.78       91.57     22.74 o 
   6   8   7      110.32      101.64     26.91 o 
   7   8   7        6.98        8.76     13.01 o 
   8   8   7      179.77      170.77     48.28 o 
   9   8   7      504.17      490.14     54.22 o 
  -8   9   7      308.33      267.75     41.55 o 
  -7   9   7      148.05      137.42     42.32 o 
  -6   9   7      159.04      159.33     24.34 o 
  -5   9   7      171.67      160.80     30.20 o 
  -4   9   7       64.77       57.89     14.69 o 
  -3   9   7     1347.32     1337.74     44.10 o 
  -2   9   7     1476.57     1497.61     44.21 o 
  -1   9   7      442.04      484.88     33.32 o 
   0   9   7      731.59      681.10     28.11 o 
   1   9   7      434.29      458.47     29.77 o 
   2   9   7     1456.04     1461.00     38.82 o 
   3   9   7     1283.47     1211.93     31.46 o 
   4   9   7       50.88       44.58     12.62 o 
   5   9   7      187.65      185.92     46.40 o 
   6   9   7      118.09      127.30     31.79 o 
   7   9   7      178.99      176.64     54.05 o 
   8   9   7      283.47      232.48     76.13 o 
  -7  10   7       50.12       41.92     14.69 o 
  -6  10   7       79.21       69.25     19.17 o 
  -5  10   7      323.88      320.85     22.88 o 
  -4  10   7      282.52      284.88     37.52 o 
  -3  10   7      697.65      731.58     28.08 o 
  -2  10   7        2.41        9.44      8.14 o 
  -1  10   7      617.92      613.49     32.31 o 
   0  10   7      223.95      233.40     25.78 o 
   1  10   7      690.47      719.99     32.87 o 
   2  10   7        2.94        4.62      7.66 o 
   3  10   7      780.67      790.71     29.30 o 
   4  10   7      333.88      323.75     19.67 o 
   5  10   7      335.95      336.40     26.98 o 
   6  10   7       60.85       55.59     17.55 o 
   7  10   7       33.67       39.48     23.77 o 
  -6  11   7      228.25      201.94     62.72 o 
  -5  11   7      380.65      341.50     38.87 o 
  -4  11   7      210.96      204.94     25.24 o 
  -3  11   7      392.56      405.53     25.44 o 
  -2  11   7       15.29       18.34      8.50 o 
  -1  11   7       47.13       44.18     11.88 o 
   0  11   7      393.34      323.49     17.92 o 
   1  11   7       37.71       41.63     13.00 o 
   2  11   7       11.59       12.51      7.66 o 
   3  11   7      424.20      405.60     21.64 o 
   4  11   7      205.16      185.88     40.45 o 
   5  11   7      392.09      391.30     34.38 o 
   6  11   7      236.40      185.45     69.85 o 
  -4  12   7      130.23       99.78     51.45 o 
  -3  12   7       24.51       12.80      9.60 o 
  -2  12   7        0.16       11.21      8.10 o 
  -1  12   7      966.33      939.64     30.37 o 
   0  12   7       26.92       19.03      9.39 o 
   1  12   7      926.72      893.03     25.20 o 
   2  12   7        0.31        6.31      9.14 o 
   3  12   7       25.02       14.69      9.15 o 
   4  12   7      128.91       92.81     26.07 o 
   0  13   7      322.13      311.00     38.85 o 
   0   0   8      865.24      848.55     25.86 o 
   1   0   8       89.96       90.68      9.04 o 
   2   0   8     1586.86     1542.16     34.85 o 
   3   0   8      666.68      634.54     17.00 o 
   4   0   8       13.30       13.09      8.46 o 
   5   0   8       17.47       22.25      7.40 o 
   6   0   8      494.06      526.53     16.40 o 
   7   0   8       80.18       81.95     20.25 o 
   8   0   8     1872.55     1918.84     56.41 o 
   9   0   8     1048.76     1085.22     56.32 o 
  10   0   8        0.67        7.33      8.70 o 
  11   0   8      106.66       91.30     42.82 o 
 -11   1   8       82.53       76.15     32.46 o 
 -10   1   8      441.33      415.21     33.11 o 
  -9   1   8       21.11       12.29      8.84 o 
  -8   1   8     1196.65     1244.87     48.38 o 
  -7   1   8      115.77      107.53     21.91 o 
  -6   1   8     1059.86     1111.40     39.95 o 
  -5   1   8      377.88      363.47     23.92 o 
  -4   1   8     1656.45     1605.08     38.55 o 
  -3   1   8     2724.45     2711.26     53.49 o 
  -2   1   8      487.06      469.46     12.27 o 
  -1   1   8      388.42      419.77     17.69 o 
   0   1   8      624.93      536.37     44.07 o 
   1   1   8      409.79      438.88     14.74 o 
   2   1   8      441.96      432.87     15.66 o 
   3   1   8     2730.04     2723.04     40.58 o 
   4   1   8     1785.34     1769.72     36.93 o 
   5   1   8      343.58      322.06     18.94 o 
   6   1   8      953.74      960.42     25.44 o 
   7   1   8       96.32       88.17     21.26 o 
   8   1   8     1189.68     1168.58     28.83 o 
   9   1   8       13.10       10.72      7.63 o 
  10   1   8      456.81      401.74     31.27 o 
  11   1   8      104.34       98.39     42.64 o 
 -10   2   8      260.64      243.36     28.90 o 
  -9   2   8      173.05      173.87     24.03 o 
  -8   2   8      179.74      182.67     21.94 o 
  -7   2   8      355.84      350.22     15.56 o 
  -6   2   8      922.09      870.71     35.04 o 
  -5   2   8      722.02      697.37     28.54 o 
  -4   2   8     1732.58     1720.39     43.52 o 
  -3   2   8      523.45      526.57     21.20 o 
  -2   2   8      291.23      290.26     17.60 o 
  -1   2   8     1837.18     1925.81     37.48 o 
   0   2   8       49.33       58.11     13.36 o 
   1   2   8     1793.49     1891.36     30.38 o 
   2   2   8      312.35      313.98     15.74 o 
   3   2   8      435.28      424.24     13.89 o 
   4   2   8     1782.37     1783.42     36.93 o 
   5   2   8      806.06      797.38     26.04 o 
   6   2   8     1053.38     1047.32     42.07 o 
   7   2   8      332.57      328.43     16.43 o 
   8   2   8      146.38      161.49     23.81 o 
   9   2   8      173.37      180.94     24.97 o 
  10   2   8      238.52      198.67     73.86 o 
 -10   3   8       82.69       68.22     32.35 o 
  -9   3   8      157.43      148.11     49.71 o 
  -8   3   8      743.59      748.70     45.71 o 
  -7   3   8      874.88      864.97     38.99 o 
  -6   3   8     1107.37     1148.01     41.42 o 
  -5   3   8       39.98       44.21      9.17 o 
  -4   3   8       68.34       71.64     18.67 o 
  -3   3   8      781.33      813.57     27.06 o 
  -2   3   8     1157.81     1135.03     31.79 o 
  -1   3   8     2339.85     2311.54     46.15 o 
   0   3   8     3108.42     3268.37     60.28 o 
   1   3   8     2307.06     2312.99     39.11 o 
   2   3   8      973.64      957.52     24.13 o 
   3   3   8      964.30      977.29     25.66 o 
   4   3   8       54.18       59.47     12.68 o 
   5   3   8       69.29       75.64     16.14 o 
   6   3   8     1135.71     1132.71     34.09 o 
   7   3   8      792.26      811.35     29.31 o 
   8   3   8      750.19      793.85     42.29 o 
   9   3   8      145.92      145.38     31.44 o 
  10   3   8       84.08       73.63     25.01 o 
 -10   4   8      452.69      469.41     27.73 o 
  -9   4   8       25.93       19.28     12.85 o 
  -8   4   8      110.94       90.68     28.27 o 
  -7   4   8       43.10       42.44     14.91 o 
  -6   4   8     1244.78     1216.56     49.84 o 
  -5   4   8     2297.50     2299.78     47.51 o 
  -4   4   8      878.46      856.90     27.74 o 
  -3   4   8     3329.73     3428.45     74.09 o 
  -2   4   8       86.37       94.73     10.41 o 
  -1   4   8      491.33      490.38     18.12 o 
   0   4   8     1994.73     1953.88     32.02 o 
   1   4   8      418.73      400.06     16.28 o 
   2   4   8       93.68       94.02      4.97 o 
   3   4   8     3028.47     3217.64     72.13 o 
   4   4   8      816.90      805.74     28.94 o 
   5   4   8     2066.39     2086.03     45.47 o 
   6   4   8     1153.61     1131.34     58.21 o 
   7   4   8       31.51       34.26     11.16 o 
   8   4   8       71.20       65.41     17.93 o 
   9   4   8       10.21        7.92      9.62 o 
  10   4   8      503.22      509.87     31.07 o 
 -10   5   8       66.87       51.31     18.79 o 
  -9   5   8      346.04      328.84     21.05 o 
  -8   5   8       97.83       93.90     23.48 o 
  -7   5   8     1019.68     1027.93     41.80 o 
  -6   5   8      167.57      161.82     26.06 o 
  -5   5   8      885.78      902.56     39.15 o 
  -4   5   8     1059.60     1061.50     37.92 o 
  -3   5   8      311.16      308.85     19.31 o 
  -2   5   8     1508.32     1507.29     32.01 o 
  -1   5   8     1614.84     1622.94     38.82 o 
   0   5   8       55.78       56.80     14.82 o 
   1   5   8     1477.50     1494.11     34.94 o 
   2   5   8     1507.63     1560.13     39.11 o 
   3   5   8      173.68      170.91     16.82 o 
   4   5   8     1019.37      976.50     41.55 o 
   5   5   8      891.37      923.58     52.85 o 
   6   5   8      170.47      167.14     21.91 o 
   7   5   8     1006.38     1046.16     52.27 o 
   8   5   8       89.93       96.65     27.22 o 
   9   5   8      311.77      306.03     26.32 o 
  10   5   8       48.46       37.76     14.21 o 
  -9   6   8      331.92      332.77     32.61 o 
  -8   6   8      110.10       85.57     28.51 o 
  -7   6   8      405.06      396.15     22.46 o 
  -6   6   8      612.80      611.86     33.57 o 
  -5   6   8     2046.69     2030.13     48.53 o 
  -4   6   8      771.36      735.21     33.18 o 
  -3   6   8      197.62      174.86     12.59 o 
  -2   6   8      456.70      439.28     23.47 o 
  -1   6   8      979.90      996.21     31.96 o 
   0   6   8      467.90      477.85     30.67 o 
   1   6   8      987.80      975.32     29.00 o 
   2   6   8      460.15      431.22     31.73 o 
   3   6   8      144.44      128.46     34.53 o 
   4   6   8      767.08      767.26     46.47 o 
   5   6   8     1851.39     1843.12     59.72 o 
   6   6   8      615.84      618.87     50.59 o 
   7   6   8      348.42      348.54     35.60 o 
   8   6   8      158.30      142.13     38.48 o 
   9   6   8      374.96      366.80     39.73 o 
  -9   7   8      223.49      229.27     28.31 o 
  -8   7   8       71.56       53.57     16.52 o 
  -7   7   8      109.75       87.85     26.24 o 
  -6   7   8        4.81        8.30      8.09 o 
  -5   7   8      951.26      962.35     37.24 o 
  -4   7   8      137.02      133.28     27.95 o 
  -3   7   8     1450.12     1533.61     37.43 o 
  -2   7   8      574.42      572.55     15.49 o 
  -1   7   8      415.01      445.31     13.78 o 
   0   7   8     3910.23     4205.83     62.45 o 
   1   7   8      514.45      552.48     20.14 o 
   2   7   8      570.50      568.04     20.77 o 
   3   7   8     1365.58     1434.53     44.23 o 
   4   7   8      106.80      121.50     31.49 o 
   5   7   8      864.66      899.63     35.75 o 
   6   7   8        0.57        2.37     11.76 o 
   7   7   8      108.89      102.26     31.02 o 
   8   7   8       54.97       54.49     17.99 o 
   9   7   8      214.64      194.32     45.64 o 
  -8   8   8      249.30      209.74     31.64 o 
  -7   8   8      109.92       93.19     24.24 o 
  -6   8   8      118.02      121.05     23.49 o 
  -5   8   8       21.61       29.26     11.63 o 
  -4   8   8       45.17       51.33     14.52 o 
  -3   8   8      840.35      855.29     33.69 o 
  -2   8   8      268.39      288.74     16.91 o 
  -1   8   8      407.87      435.85     24.45 o 
   0   8   8     1007.23     1021.24     47.23 o 
   1   8   8      366.24      386.57     24.26 o 
   2   8   8      305.47      305.32     17.42 o 
   3   8   8      838.59      838.26     35.95 o 
   4   8   8       68.01       78.03     18.81 o 
   5   8   8       24.02       35.19     13.47 o 
   6   8   8       86.88       91.02     28.43 o 
   7   8   8      117.19      118.60     49.02 o 
   8   8   8      270.02      214.15     49.41 o 
  -7   9   8      255.15      265.73     33.49 o 
  -6   9   8       12.16       13.19      7.55 o 
  -5   9   8       64.81       60.45     20.52 o 
  -4   9   8      697.02      714.88     38.45 o 
  -3   9   8      602.91      585.10     32.88 o 
  -2   9   8     1772.26     1792.42     72.53 o 
  -1   9   8      771.83      751.33     41.96 o 
   0   9   8      656.32      609.49     35.45 o 
   1   9   8      688.17      711.98     35.17 o 
   2   9   8     1884.26     1863.35     71.56 o 
   3   9   8      541.72      533.16     33.86 o 
   4   9   8      715.39      718.45     40.55 o 
   5   9   8       78.60       79.18     21.60 o 
   6   9   8       25.84       29.72     12.92 o 
   7   9   8      277.91      264.69     57.84 o 
  -6  10   8      210.58      192.44     65.73 o 
  -5  10   8      187.31      176.56     26.57 o 
  -4  10   8      279.47      234.66     33.48 o 
  -3  10   8      646.02      654.88     31.55 o 
  -2  10   8      711.68      669.85     42.66 o 
  -1  10   8      512.46      542.03     25.51 o 
   0  10   8      136.71      133.80     36.49 o 
   1  10   8      506.09      541.37     28.28 o 
   2  10   8      608.20      622.83     35.81 o 
   3  10   8      625.64      607.53     33.55 o 
   4  10   8      261.42      237.81     39.25 o 
   5  10   8      147.80      153.12     45.63 o 
   6  10   8      213.47      202.78     42.54 o 
  -5  11   8       66.57       58.95     26.65 o 
  -4  11   8      324.64      323.47     31.96 o 
  -3  11   8      353.84      333.04     22.37 o 
  -2  11   8      919.58      921.81     43.82 o 
  -1  11   8      165.82      150.50     36.46 o 
   0  11   8      381.57      381.18     19.93 o 
   1  11   8      166.03      158.13     43.34 o 
   2  11   8      831.03      824.67     39.82 o 
   3  11   8      366.89      350.16     25.37 o 
   4  11   8      342.70      319.33     36.56 o 
   5  11   8       61.11       56.83     16.63 o 
  -3  12   8      169.02      138.56     55.95 o 
  -2  12   8       27.48       23.00      9.42 o 
  -1  12   8       38.32       42.42     16.97 o 
   0  12   8        6.40        7.07      6.89 o 
   1  12   8       33.94       30.63     12.75 o 
   2  12   8       33.17       31.46     11.35 o 
   3  12   8      153.81      138.58     42.64 o 
   1   0   9       28.42       18.47      7.01 o 
   2   0   9     1209.87     1240.53     27.97 o 
   3   0   9     4918.00     5129.21     67.45 o 
   4   0   9        0.67        6.67      5.36 o 
   5   0   9     4027.05     4177.33     98.27 o 
   6   0   9       56.03       75.48     13.83 o 
   7   0   9     3515.33     3655.78     54.31 o 
   8   0   9      199.36      152.74     34.14 o 
   9   0   9      315.62      291.17     30.10 o 
  10   0   9       79.44       67.13     30.80 o 
 -10   1   9      128.29      132.15     53.64 o 
  -9   1   9      677.29      724.12     51.95 o 
  -8   1   9      178.35      175.20     42.74 o 
  -7   1   9      265.98      277.03     14.78 o 
  -6   1   9       87.99       80.20     21.03 o 
  -5   1   9       13.42        9.29      7.40 o 
  -4   1   9       34.71       48.93     14.72 o 
  -3   1   9      381.30      379.67     21.20 o 
  -2   1   9      236.40      234.28     11.08 o 
  -1   1   9      739.49      748.86     21.01 o 
   0   1   9       54.05       58.72     12.29 o 
   1   1   9      737.38      772.54     29.96 o 
   2   1   9      231.70      214.57      9.66 o 
   3   1   9      382.78      370.01     16.55 o 
   4   1   9       36.23       47.00     12.36 o 
   5   1   9       13.75        9.58      7.47 o 
   6   1   9       57.70       46.86     13.07 o 
   7   1   9      255.22      261.69     31.61 o 
   8   1   9      157.37      161.88     39.05 o 
   9   1   9      653.42      660.92     41.29 o 
  10   1   9      162.65      150.14     67.05 o 
 -10   2   9       49.87       47.05     25.29 o 
  -9   2   9      513.00      545.81     36.58 o 
  -8   2   9      108.33       98.81     25.55 o 
  -7   2   9      924.34      958.06     35.69 o 
  -6   2   9      377.93      364.93     20.19 o 
  -5   2   9     1262.85     1273.60     29.56 o 
  -4   2   9      518.81      499.90     26.59 o 
  -3   2   9      705.28      695.20     28.10 o 
  -2   2   9     2491.97     2493.04     58.79 o 
  -1   2   9     2335.35     2433.84     59.44 o 
   0   2   9       24.77       30.36      8.36 o 
   1   2   9     2170.39     2142.53     52.90 o 
   2   2   9     2387.26     2524.87     70.92 o 
   3   2   9      587.36      593.31     23.24 o 
   4   2   9      549.67      546.13     19.24 o 
   5   2   9     1315.60     1313.48     28.23 o 
   6   2   9      465.06      461.41     25.10 o 
   7   2   9      957.13     1041.83     32.76 o 
   8   2   9      118.24      103.55     14.77 o 
   9   2   9      489.20      487.86     25.32 o 
  10   2   9       35.16       28.42     19.34 o 
 -10   3   9      466.77      447.42     33.48 o 
  -9   3   9      315.87      311.01     22.92 o 
  -8   3   9       61.57       58.67     23.32 o 
  -7   3   9      194.93      165.45     34.60 o 
  -6   3   9       83.56       83.19     19.31 o 
  -5   3   9        0.03        6.26      4.86 o 
  -4   3   9      694.60      678.70     24.76 o 
  -3   3   9       41.68       42.93     11.08 o 
  -2   3   9       87.45       96.88     20.47 o 
  -1   3   9       24.98       45.73     11.19 o 
   0   3   9       20.62       19.82      6.10 o 
   1   3   9       22.72       37.68     10.51 o 
   2   3   9       84.80       89.14     11.44 o 
   3   3   9       48.34       50.20     11.64 o 
   4   3   9      697.82      688.16     22.32 o 
   5   3   9        2.83        3.61      5.98 o 
   6   3   9       97.76       98.91     22.45 o 
   7   3   9      159.76      151.74     19.91 o 
   8   3   9       45.96       47.92     12.70 o 
   9   3   9      310.37      297.74     21.08 o 
  10   3   9      452.83      441.57     39.66 o 
  -9   4   9      338.52      325.50     27.94 o 
  -8   4   9      353.44      351.38     30.52 o 
  -7   4   9       25.66       25.00     12.95 o 
  -6   4   9     1008.41     1019.11     37.70 o 
  -5   4   9      888.45      884.63     43.91 o 
  -4   4   9     1322.98     1306.61     28.16 o 
  -3   4   9      323.63      296.84     23.63 o 
  -2   4   9     1454.15     1461.52     41.04 o 
  -1   4   9      593.62      604.12     22.15 o 
   0   4   9     3599.87     3785.96     92.09 o 
   1   4   9      731.73      765.27     31.30 o 
   2   4   9     1538.86     1471.80     63.12 o 
   3   4   9      400.34      394.79     25.94 o 
   4   4   9     1433.13     1494.86     37.50 o 
   5   4   9      818.54      844.65     41.73 o 
   6   4   9     1084.12     1116.15     29.28 o 
   7   4   9       37.98       30.75     11.24 o 
   8   4   9      387.80      384.99     22.53 o 
   9   4   9      382.88      353.82     20.50 o 
  -9   5   9       51.85       40.27     19.53 o 
  -8   5   9      281.82      271.07     30.04 o 
  -7   5   9      437.77      459.96     31.12 o 
  -6   5   9       92.71       79.13     20.24 o 
  -5   5   9      184.66      189.66     16.56 o 
  -4   5   9      584.12      582.71     20.41 o 
  -3   5   9       14.30       24.28      7.06 o 
  -2   5   9      668.63      657.32     25.57 o 
  -1   5   9      458.49      440.29     30.31 o 
   0   5   9     1255.12     1253.09     43.29 o 
   1   5   9      490.73      500.19     28.73 o 
   2   5   9      645.59      657.00     24.74 o 
   3   5   9        8.35       14.16      9.67 o 
   4   5   9      586.30      572.00     36.18 o 
   5   5   9      196.94      186.35     22.20 o 
   6   5   9       97.84       93.51     22.09 o 
   7   5   9      469.83      438.66     24.81 o 
   8   5   9      288.92      287.76     21.04 o 
   9   5   9       35.52       31.68     13.14 o 
  -9   6   9       67.82       59.63     25.40 o 
  -8   6   9      394.31      349.10     23.16 o 
  -7   6   9      167.50      158.56     25.56 o 
  -6   6   9     2021.04     2010.11     59.20 o 
  -5   6   9      156.76      152.06     17.18 o 
  -4   6   9     2980.31     2983.15     77.19 o 
  -3   6   9      105.95      109.26     25.37 o 
  -2   6   9     1007.47      984.08     42.06 o 
  -1   6   9     1011.86      998.81     39.21 o 
   0   6   9      268.94      262.76     17.55 o 
   1   6   9     1009.22      999.32     51.81 o 
   2   6   9     1260.38     1286.08     61.65 o 
   3   6   9      105.75      114.10     32.28 o 
   4   6   9     2968.66     3155.40     94.84 o 
   5   6   9      152.57      153.22     43.07 o 
   6   6   9     2000.36     2089.03     69.24 o 
   7   6   9      171.05      191.84     35.52 o 
   8   6   9      490.17      475.56     25.73 o 
   9   6   9       73.60       68.55     20.94 o 
  -8   7   9      287.70      265.27     38.88 o 
  -7   7   9      200.26      149.06     56.37 o 
  -6   7   9      629.63      621.34     42.72 o 
  -5   7   9      175.64      154.39     34.93 o 
  -4   7   9      340.74      333.66     21.48 o 
  -3   7   9      441.87      445.63     23.55 o 
  -2   7   9       60.69       63.56     20.12 o 
  -1   7   9       32.61       30.92      9.97 o 
   0   7   9       33.46       33.38     10.54 o 
   1   7   9       36.94       37.33     10.03 o 
   2   7   9       61.42       60.63     14.65 o 
   3   7   9      402.53      406.93     26.28 o 
   4   7   9      333.25      330.34     26.13 o 
   5   7   9      146.80      159.03     38.55 o 
   6   7   9      638.37      637.19     39.52 o 
   7   7   9      244.56      237.25     29.31 o 
   8   7   9      301.42      298.65     51.05 o 
  -7   8   9       88.54       73.64     30.61 o 
  -6   8   9       22.08       21.79     12.81 o 
  -5   8   9      201.64      185.15     66.40 o 
  -4   8   9      105.50       98.74     22.41 o 
  -3   8   9      501.66      501.75     35.47 o 
  -2   8   9     1658.54     1703.21     70.79 o 
  -1   8   9     1369.70     1467.54     54.92 o 
   0   8   9      767.33      802.02     34.00 o 
   1   8   9     1422.76     1484.48     50.28 o 
   2   8   9     1610.98     1673.67     63.37 o 
   3   8   9      524.79      533.32     31.90 o 
   4   8   9      128.64      121.47     28.21 o 
   5   8   9      165.59      149.47     31.36 o 
   6   8   9       55.98       52.30     16.79 o 
   7   8   9       96.25       82.50     26.25 o 
  -6   9   9       88.76       68.98     23.40 o 
  -5   9   9       69.09       64.82     24.79 o 
  -4   9   9      390.84      371.62     50.27 o 
  -3   9   9       83.26       68.52     22.76 o 
  -2   9   9      138.42      126.94     31.46 o 
  -1   9   9      487.78      484.01     27.62 o 
   0   9   9        6.06       17.31     10.41 o 
   1   9   9      480.84      482.76     36.23 o 
   2   9   9      131.66      130.03     35.75 o 
   3   9   9       93.52       81.24     18.04 o 
   4   9   9      384.38      376.10     17.51 o 
   5   9   9       82.32       84.17     28.65 o 
   6   9   9       99.06       77.51     21.38 o 
  -5  10   9      101.81       82.78     34.14 o 
  -4  10   9       63.18       48.60     22.55 o 
  -3  10   9      678.04      659.72     39.76 o 
  -2  10   9      106.12       95.98     30.03 o 
  -1  10   9      709.57      762.47     38.02 o 
   0  10   9      166.78      149.37     42.76 o 
   1  10   9      675.66      695.47     37.97 o 
   2  10   9       97.84       91.25     20.63 o 
   3  10   9      696.44      686.05     30.90 o 
   4  10   9       88.60       86.57     22.78 o 
   5  10   9      151.40      147.94     40.02 o 
  -4  11   9      979.87      911.98     37.04 o 
  -3  11   9       53.04       43.00     19.18 o 
  -2  11   9       86.09       69.08     20.46 o 
  -1  11   9        2.83        4.98     11.41 o 
   0  11   9      212.28      186.97     48.67 o 
   1  11   9        2.89        8.67      8.56 o 
   2  11   9       88.09       74.46     22.15 o 
   3  11   9       50.30       41.05     13.20 o 
   4  11   9     1015.98     1009.71     34.35 o 
   0   0  10      328.20      342.14     39.97 o 
   1   0  10        2.39        7.94      7.50 o 
   2   0  10     1800.02     1781.59    106.38 o 
   3   0  10     1396.20     1431.17     37.47 o 
   4   0  10      575.79      559.09     18.08 o 
   5   0  10      874.77      787.79     42.45 o 
   6   0  10       10.80       11.22      6.77 o 
   7   0  10       12.33       11.77      8.22 o 
   8   0  10        1.02        4.63      7.30 o 
   9   0  10      124.96       95.56     46.44 o 
  -9   1  10      176.34      145.41     73.54 o 
  -8   1  10     1411.92     1503.39     42.17 o 
  -7   1  10      245.50      253.83     22.94 o 
  -6   1  10     1120.85     1139.35     24.77 o 
  -5   1  10      728.31      727.19     37.64 o 
  -4   1  10      157.57      176.60     15.01 o 
  -3   1  10     1450.56     1434.55     38.02 o 
  -2   1  10      471.62      448.36     28.94 o 
  -1   1  10     1823.15     1829.83     54.05 o 
   0   1  10      124.12      145.25     25.02 o 
   1   1  10     1830.06     1873.30     54.79 o 
   2   1  10      391.63      392.78     33.42 o 
   3   1  10     1534.39     1565.87     40.87 o 
   4   1  10      178.54      186.38     19.78 o 
   5   1  10      811.80      825.33     40.81 o 
   6   1  10     1281.64     1344.62     50.78 o 
   7   1  10      210.61      210.43     21.26 o 
   8   1  10     1384.06     1454.35     47.89 o 
   9   1  10      174.99      152.69     35.15 o 
  -9   2  10      150.91      125.37     45.30 o 
  -8   2  10       45.61       32.36     10.68 o 
  -7   2  10      343.19      332.66     17.08 o 
  -6   2  10      152.49      155.07     21.50 o 
  -5   2  10      110.82      110.96     23.25 o 
  -4   2  10      206.63      212.36     17.85 o 
  -3   2  10     1113.96     1087.22     44.49 o 
  -2   2  10     1126.45     1122.71     43.12 o 
  -1   2  10      154.97      155.71     14.80 o 
   0   2  10     1855.81     1929.43     48.43 o 
   1   2  10      153.73      160.06     14.48 o 
   2   2  10     1014.84     1031.74     41.31 o 
   3   2  10     1156.80     1168.08     45.40 o 
   4   2  10      208.12      198.24     11.98 o 
   5   2  10       84.73       89.72     23.05 o 
   6   2  10      115.26      117.36     31.66 o 
   7   2  10      292.44      303.66     21.55 o 
   8   2  10       70.71       60.85     16.53 o 
   9   2  10      154.79      150.93     40.01 o 
  -9   3  10       56.73       47.77     18.69 o 
  -8   3  10      590.65      602.94     39.77 o 
  -7   3  10      319.39      302.70     18.26 o 
  -6   3  10      247.78      239.28     17.28 o 
  -5   3  10      740.55      734.38     33.66 o 
  -4   3  10     1482.79     1469.98     33.51 o 
  -3   3  10     1079.23     1079.89     49.44 o 
  -2   3  10      437.74      463.05     31.68 o 
  -1   3  10      913.50      912.99     30.89 o 
   0   3  10      357.07      355.79     24.74 o 
   1   3  10      865.67      929.84     24.23 o 
   2   3  10      467.66      517.08     26.62 o 
   3   3  10      994.18     1022.42     43.76 o 
   4   3  10     1540.28     1591.96     47.68 o 
   5   3  10      849.11      835.79     34.94 o 
   6   3  10      230.26      200.79     23.63 o 
   7   3  10      369.27      368.32     26.00 o 
   8   3  10      506.69      484.66     29.93 o 
   9   3  10       32.14       34.06     12.97 o 
  -9   4  10       54.22       42.18     20.34 o 
  -8   4  10      263.07      234.68     35.19 o 
  -7   4  10      149.03      137.53     34.64 o 
  -6   4  10      140.08      128.49     21.46 o 
  -5   4  10      754.79      764.00     33.15 o 
  -4   4  10        2.34        6.41      6.44 o 
  -3   4  10      240.58      219.26     14.71 o 
  -2   4  10      825.68      780.78     36.59 o 
  -1   4  10      108.06      118.17     24.32 o 
   0   4  10     5306.59     5718.86    121.31 o 
   1   4  10       58.78       63.15     15.49 o 
   2   4  10      812.37      755.51     35.43 o 
   3   4  10      307.97      281.37     21.32 o 
   4   4  10        8.32       13.69     17.42 o 
   5   4  10      859.73      862.45     39.30 o 
   6   4  10      167.55      169.25     34.59 o 
   7   4  10      176.79      167.96     53.93 o 
   8   4  10      317.77      299.67     44.72 o 
   9   4  10       60.75       57.16     19.30 o 
  -8   5  10      134.94      127.80     24.67 o 
  -7   5  10      160.98      149.22     54.85 o 
  -6   5  10      832.04      759.78     29.39 o 
  -5   5  10     1163.66     1086.19     49.95 o 
  -4   5  10      227.18      210.16     36.02 o 
  -3   5  10      469.22      470.90     28.76 o 
  -2   5  10      379.55      397.72     22.27 o 
  -1   5  10      374.71      347.43     23.69 o 
   0   5  10      683.05      647.10     24.63 o 
   1   5  10      430.33      427.81     23.56 o 
   2   5  10      371.07      375.87     25.40 o 
   3   5  10      546.53      561.17     42.15 o 
   4   5  10      208.36      202.81     18.47 o 
   5   5  10     1166.80     1176.50     50.49 o 
   6   5  10      813.15      801.93     41.23 o 
   7   5  10      121.69      124.20     33.29 o 
   8   5  10      147.51      135.24     30.48 o 
  -8   6  10       24.70       18.95     13.56 o 
  -7   6  10      111.08       94.21     32.99 o 
  -6   6  10      101.76       82.91     25.79 o 
  -5   6  10      307.95      294.55     16.69 o 
  -4   6  10      277.85      252.82     18.73 o 
  -3   6  10      236.44      220.69     17.50 o 
  -2   6  10     1120.57     1154.75     32.16 o 
  -1   6  10      479.59      467.41     34.01 o 
   0   6  10        4.42        6.10      8.85 o 
   1   6  10      577.10      550.50     34.65 o 
   2   6  10     1091.38     1107.30     43.32 o 
   3   6  10      289.64      302.95     30.65 o 
   4   6  10      264.67      261.96     31.57 o 
   5   6  10      307.72      322.78     29.33 o 
   6   6  10      116.79      116.44     28.31 o 
   7   6  10      115.14       98.66     23.39 o 
   8   6  10       35.48       30.48     12.24 o 
  -7   7  10      745.92      705.91     44.21 o 
  -6   7  10       54.00       50.51     19.15 o 
  -5   7  10      451.58      444.81     29.54 o 
  -4   7  10        5.63       13.48     10.80 o 
  -3   7  10      451.71      437.49     29.13 o 
  -2   7  10      507.81      508.68     37.60 o 
  -1   7  10      467.33      484.18     27.98 o 
   0   7  10     2129.41     2091.29     68.40 o 
   1   7  10      456.02      455.83     23.70 o 
   2   7  10      531.77      559.92     34.90 o 
   3   7  10      581.39      596.40     36.03 o 
   4   7  10       14.44       17.49      7.97 o 
   5   7  10      540.45      544.09     41.88 o 
   6   7  10       71.50       69.91     17.56 o 
   7   7  10      774.80      785.48     45.24 o 
  -6   8  10       72.98       63.88     27.94 o 
  -5   8  10       87.17       70.68     30.23 o 
  -4   8  10       62.57       56.40     16.26 o 
  -3   8  10      651.04      689.50     41.43 o 
  -2   8  10      592.35      598.99     29.61 o 
  -1   8  10       21.97       16.28     10.93 o 
   0   8  10      102.84      112.50     25.37 o 
   1   8  10       29.08       25.65     11.78 o 
   2   8  10      646.44      662.39     28.09 o 
   3   8  10      626.89      614.89     34.27 o 
   4   8  10       70.06       58.10     14.45 o 
   5   8  10       80.35       76.31     19.81 o 
   6   8  10       65.48       55.21     19.36 o 
  -5   9  10      122.46      112.39     26.94 o 
  -4   9  10       92.30       75.02     34.94 o 
  -3   9  10      634.11      642.50     37.56 o 
  -2   9  10      931.06      918.44     41.10 o 
  -1   9  10      347.01      356.08     26.65 o 
   0   9  10      961.91      971.66     53.20 o 
   1   9  10      365.96      368.62     19.43 o 
   2   9  10      846.20      858.99     36.32 o 
   3   9  10      678.67      702.02     34.57 o 
   4   9  10       81.51       73.38     17.25 o 
   5   9  10      156.42      121.97     32.06 o 
  -4  10  10      159.95      124.62     37.86 o 
  -3  10  10      102.08       76.63     26.90 o 
  -2  10  10        2.15        5.66      7.58 o 
  -1  10  10      371.56      350.93     25.86 o 
   0  10  10      212.16      202.57     39.68 o 
   1  10  10      354.57      332.64     20.33 o 
   2  10  10        9.64        3.07      7.02 o 
   3  10  10      110.80      103.31     29.18 o 
   4  10  10      205.74      173.45     30.95 o 
  -2  11  10      495.31      489.51     25.75 o 
  -1  11  10       52.58       43.48     19.74 o 
   0  11  10      180.76      155.73     51.82 o 
   1  11  10       57.07       38.35     11.42 o 
   2  11  10      497.04      496.33     30.86 o 
   1   0  11     1679.02     1796.96     47.21 o 
   2   0  11       57.09       64.51     23.03 o 
   3   0  11      468.71      419.32     29.98 o 
   4   0  11     2476.76     2722.78     82.56 o 
   5   0  11      430.78      431.70     29.89 o 
   6   0  11      979.50     1039.44     40.17 o 
   7   0  11      465.27      456.28     31.87 o 
   8   0  11      209.59      212.45     27.44 o 
   9   0  11       18.90       23.77     38.96 o 
  -9   1  11      156.75      105.73     57.90 o 
  -8   1  11        6.24        9.30      7.28 o 
  -7   1  11      464.07      442.41     19.33 o 
  -6   1  11       12.17       16.03      6.55 o 
  -5   1  11      525.14      508.00     30.72 o 
  -4   1  11      111.70      107.32     29.05 o 
  -3   1  11     1746.78     1737.37     51.15 o 
  -2   1  11      662.85      661.12     42.31 o 
  -1   1  11     1387.70     1330.02     36.11 o 
   0   1  11        9.11       16.02      7.18 o 
   1   1  11     1319.35     1310.31     39.41 o 
   2   1  11      728.42      735.64     40.00 o 
   3   1  11     1724.81     1786.47     50.11 o 
   4   1  11      146.97      158.31     36.55 o 
   5   1  11      625.34      657.95     42.31 o 
   6   1  11        6.68        7.76      9.51 o 
   7   1  11      464.63      461.30     33.39 o 
   8   1  11        8.72       15.11     12.80 o 
   9   1  11      122.97      101.19     37.37 o 
  -9   2  11      188.27      194.03     42.90 o 
  -8   2  11      186.55      128.91     54.62 o 
  -7   2  11       77.44       68.74     18.94 o 
  -6   2  11      352.91      319.48     22.77 o 
  -5   2  11      543.75      524.31     29.97 o 
  -4   2  11      463.22      450.09     30.00 o 
  -3   2  11      839.50      852.63     42.09 o 
  -2   2  11     1229.52     1264.72     60.70 o 
  -1   2  11      888.01      938.02     50.30 o 
   0   2  11      571.35      566.78     24.71 o 
   1   2  11     1026.53     1046.10     53.98 o 
   2   2  11     1318.53     1360.18     65.49 o 
   3   2  11      927.80      969.89     43.91 o 
   4   2  11      524.02      521.17     42.52 o 
   5   2  11      562.22      585.67     36.26 o 
   6   2  11      340.16      321.14     30.96 o 
   7   2  11       87.74       84.98     29.07 o 
   8   2  11      157.55      127.33     40.44 o 
   9   2  11      167.27      175.96     53.50 o 
  -8   3  11      494.51      479.48     35.88 o 
  -7   3  11      240.44      220.47     22.63 o 
  -6   3  11       35.31       39.33      9.23 o 
  -5   3  11       95.83      102.69     29.05 o 
  -4   3  11       74.93       67.16     17.77 o 
  -3   3  11      360.41      360.48     18.59 o 
  -2   3  11     1753.30     1756.05     40.59 o 
  -1   3  11     3232.86     3363.31     90.36 o 
   0   3  11     3451.31     3568.24     83.53 o 
   1   3  11     3222.99     3444.24     76.90 o 
   2   3  11     1724.94     1747.13     60.17 o 
   3   3  11      353.26      397.51     39.02 o 
   4   3  11      124.51      120.42     33.59 o 
   5   3  11      120.45      141.01     32.34 o 
   6   3  11       54.45       64.70     21.96 o 
   7   3  11      282.44      271.62     50.56 o 
   8   3  11      441.34      411.53     77.60 o 
  -8   4  11      244.84      195.79     50.92 o 
  -7   4  11       19.81       15.55     10.04 o 
  -6   4  11      553.04      571.94     34.04 o 
  -5   4  11       42.26       34.69     10.16 o 
  -4   4  11      733.30      747.64     44.04 o 
  -3   4  11      289.68      312.13     18.93 o 
  -2   4  11      249.52      258.67     17.39 o 
  -1   4  11      219.99      211.10     17.57 o 
   0   4  11        3.28        6.07      7.18 o 
   1   4  11      181.88      185.75     18.38 o 
   2   4  11      273.71      312.89     28.58 o 
   3   4  11      292.11      297.10     23.27 o 
   4   4  11      670.58      705.36     40.01 o 
   5   4  11       56.20       46.89     20.12 o 
   6   4  11      605.66      594.80     48.76 o 
   7   4  11       21.28       22.14     17.16 o 
   8   4  11      287.20      265.96     41.04 o 
  -8   5  11       34.14       29.07     21.24 o 
  -7   5  11      209.92      163.10     58.32 o 
  -6   5  11     1206.82     1197.20     52.70 o 
  -5   5  11        9.63       13.18      7.56 o 
  -4   5  11     1279.91     1284.15     44.26 o 
  -3   5  11      339.15      320.11     23.21 o 
  -2   5  11      175.65      165.94     26.18 o 
  -1   5  11      214.82      212.73     17.14 o 
   0   5  11      895.17      873.40     34.34 o 
   1   5  11      227.95      243.32     24.47 o 
   2   5  11      200.25      181.41     17.32 o 
   3   5  11      336.48      343.78     40.80 o 
   4   5  11     1256.29     1322.80     56.93 o 
   5   5  11        5.21        8.51      9.31 o 
   6   5  11     1194.23     1175.03     80.25 o 
   7   5  11      235.99      230.78     46.76 o 
   8   5  11       38.87       34.50     15.13 o 
  -7   6  11      282.15      258.53     25.59 o 
  -6   6  11       87.17       93.25     22.34 o 
  -5   6  11      492.29      473.74     19.40 o 
  -4   6  11      638.43      638.37     34.65 o 
  -3   6  11      278.38      239.09     19.16 o 
  -2   6  11      529.25      521.06     31.64 o 
  -1   6  11       92.33       90.21     20.45 o 
   0   6  11      574.39      539.57     33.23 o 
   1   6  11      101.47      101.44     26.97 o 
   2   6  11      576.31      591.26     34.78 o 
   3   6  11      261.88      213.88     25.98 o 
   4   6  11      725.35      751.71     58.28 o 
   5   6  11      482.41      500.06     41.98 o 
   6   6  11      104.07      106.65     30.18 o 
   7   6  11      316.34      299.87     67.19 o 
  -6   7  11      235.41      184.40     60.18 o 
  -5   7  11      462.92      475.95     33.83 o 
  -4   7  11      292.18      277.16     20.76 o 
  -3   7  11        5.71        9.45      6.99 o 
  -2   7  11      300.95      294.61     21.45 o 
  -1   7  11       43.03       41.51     12.00 o 
   0   7  11      193.13      201.66     42.50 o 
   1   7  11       60.01       63.81     19.79 o 
   2   7  11      336.14      307.80     22.66 o 
   3   7  11        1.51        2.81      9.39 o 
   4   7  11      300.25      285.20     22.11 o 
   5   7  11      449.22      500.50     43.03 o 
   6   7  11      226.62      209.50     47.16 o 
  -5   8  11       73.65       55.99     27.98 o 
  -4   8  11      275.33      275.15     21.14 o 
  -3   8  11      195.64      165.85     41.13 o 
  -2   8  11      237.31      217.51     56.50 o 
  -1   8  11      124.77      122.27     31.99 o 
   0   8  11      292.26      274.76     24.04 o 
   1   8  11      111.82      102.25     23.14 o 
   2   8  11      293.85      300.68     21.83 o 
   3   8  11      223.71      205.76     39.40 o 
   4   8  11      328.35      329.05     27.89 o 
   5   8  11       75.69       61.08     19.20 o 
  -4   9  11       14.62       14.12     11.09 o 
  -3   9  11      213.20      167.50     44.44 o 
  -2   9  11      576.90      569.72     22.82 o 
  -1   9  11      332.92      317.71     42.70 o 
   0   9  11      394.29      395.56     28.77 o 
   1   9  11      314.33      314.61     29.67 o 
   2   9  11      526.57      525.02     19.23 o 
   3   9  11      173.83      141.49     36.16 o 
   4   9  11       30.86       26.91     10.85 o 
  -2  10  11        3.13        5.36      9.74 o 
  -1  10  11      129.69      104.91     34.40 o 
   0  10  11       24.38       18.57      8.64 o 
   1  10  11      101.23       80.47     22.76 o 
   2  10  11        0.90        6.86      7.55 o 
   0   0  12     1476.56     1581.80     88.63 o 
   1   0  12       12.69       14.47     11.93 o 
   2   0  12     1123.52     1127.32     43.14 o 
   3   0  12      105.74      111.32     25.08 o 
   4   0  12      257.21      259.34     24.96 o 
   5   0  12      213.29      190.67     44.09 o 
   6   0  12      594.12      590.27     36.61 o 
   7   0  12      221.42      195.44     53.53 o 
   8   0  12      478.03      461.38     47.99 o 
  -8   1  12      118.77       86.94     37.25 o 
  -7   1  12      214.12      196.10     23.74 o 
  -6   1  12       31.69       22.74     13.34 o 
  -5   1  12     1117.21     1125.43     46.65 o 
  -4   1  12       39.90       34.12     12.19 o 
  -3   1  12      616.04      570.63     35.57 o 
  -2   1  12      169.55      153.65     24.72 o 
  -1   1  12      295.63      300.45     28.20 o 
   0   1  12      514.86      532.37     44.58 o 
   1   1  12      309.64      326.62     45.40 o 
   2   1  12      181.13      161.06     40.95 o 
   3   1  12      632.04      620.15     41.29 o 
   4   1  12       32.46       19.40      8.46 o 
   5   1  12     1067.15     1092.66     59.58 o 
   6   1  12       25.54       27.66     10.91 o 
   7   1  12      205.70      177.02     46.83 o 
   8   1  12      108.02       85.19     31.49 o 
  -8   2  12       47.11       48.77     19.79 o 
  -7   2  12      229.46      220.64     24.94 o 
  -6   2  12      194.82      175.80     35.90 o 
  -5   2  12       82.09       65.29     19.41 o 
  -4   2  12     1025.81      983.57     47.09 o 
  -3   2  12      804.05      790.96     34.04 o 
  -2   2  12     1190.89     1210.15     50.30 o 
  -1   2  12      801.25      804.97     38.43 o 
   0   2  12     1035.47     1101.75     39.20 o 
   1   2  12      740.20      753.16     37.37 o 
   2   2  12     1270.95     1324.03     51.47 o 
   3   2  12      690.77      664.76     41.02 o 
   4   2  12     1046.49     1061.01     59.93 o 
   5   2  12       55.15       44.43     17.14 o 
   6   2  12      259.46      249.22     21.92 o 
   7   2  12      253.82      241.45     29.78 o 
   8   2  12       23.40       26.64     16.87 o 
  -7   3  12      161.49      140.70     46.38 o 
  -6   3  12      164.89      153.76     40.98 o 
  -5   3  12       25.45       31.61     11.95 o 
  -4   3  12       63.76       68.55     20.87 o 
  -3   3  12      109.47      115.91     29.02 o 
  -2   3  12      108.35       99.64     28.64 o 
  -1   3  12      253.08      218.13     38.60 o 
   0   3  12        5.09        7.62      8.58 o 
   1   3  12      254.20      224.25     29.24 o 
   2   3  12      113.54      115.86     24.71 o 
   3   3  12      112.26      138.21     29.27 o 
   4   3  12       56.95       60.23     17.14 o 
   5   3  12       28.09       33.43     12.04 o 
   6   3  12      161.88      164.20     47.99 o 
   7   3  12      169.00      142.95     40.62 o 
  -7   4  12        6.35        8.50     18.25 o 
  -6   4  12      256.39      227.37     29.15 o 
  -5   4  12      832.08      806.18     40.42 o 
  -4   4  12      161.42      151.11     36.29 o 
  -3   4  12     1206.73     1214.09     53.63 o 
  -2   4  12      634.67      635.84     38.90 o 
  -1   4  12       91.11      109.47     24.28 o 
   0   4  12     1629.04     1531.10     68.32 o 
   1   4  12      114.90      130.73     36.28 o 
   2   4  12      680.21      653.97     39.60 o 
   3   4  12     1079.58     1133.62     47.31 o 
   4   4  12      152.00      162.87     30.44 o 
   5   4  12      723.43      778.47     51.50 o 
   6   4  12      219.86      195.28     50.81 o 
   7   4  12        0.03        3.20      9.53 o 
  -7   5  12       21.13       19.48     16.18 o 
  -6   5  12      173.01      135.08     54.94 o 
  -5   5  12      201.05      179.36     28.70 o 
  -4   5  12       84.52       99.46     29.83 o 
  -3   5  12      241.10      212.95     62.07 o 
  -2   5  12      819.01      797.74     33.90 o 
  -1   5  12       11.81       10.96      8.43 o 
   0   5  12       80.67       86.08     25.70 o 
   1   5  12       10.06       13.11     10.72 o 
   2   5  12      811.82      799.33     35.41 o 
   3   5  12      234.63      203.51     51.23 o 
   4   5  12       98.63      109.97     23.11 o 
   5   5  12      212.10      218.17     44.93 o 
   6   5  12      199.24      189.02     56.18 o 
   7   5  12       26.45       24.37     11.93 o 
  -6   6  12        0.54        9.26     18.64 o 
  -5   6  12      717.29      667.20     24.42 o 
  -4   6  12      277.26      258.24     28.41 o 
  -3   6  12      397.75      401.39     33.02 o 
  -2   6  12      404.84      400.92     23.23 o 
  -1   6  12      541.48      559.65     37.49 o 
   0   6  12      223.10      209.77     40.05 o 
   1   6  12      539.07      552.95     35.28 o 
   2   6  12      417.46      408.93     35.31 o 
   3   6  12      399.44      414.08     42.02 o 
   4   6  12      280.92      273.13     57.86 o 
   5   6  12      642.94      625.99     36.90 o 
   6   6  12        1.38        2.79     11.39 o 
  -5   7  12      300.31      258.38     30.46 o 
  -4   7  12      138.26      103.59     29.20 o 
  -3   7  12      192.13      152.48     45.79 o 
  -2   7  12       51.84       51.00     16.50 o 
  -1   7  12       46.76       44.04     18.38 o 
   0   7  12      946.17      949.18     45.40 o 
   1   7  12       46.56       45.69     17.27 o 
   2   7  12       58.17       55.81     19.20 o 
   3   7  12      194.45      183.62     30.24 o 
   4   7  12      130.82      110.56     38.15 o 
   5   7  12      305.41      279.44     54.36 o 
  -4   8  12       42.73       34.67     11.84 o 
  -3   8  12      415.47      376.75     24.41 o 
  -2   8  12      108.54       97.57     27.46 o 
  -1   8  12     1041.51     1085.61     36.42 o 
   0   8  12      219.32      205.40     62.69 o 
   1   8  12     1035.68     1088.17     29.94 o 
   2   8  12       81.38       78.36     23.99 o 
   3   8  12      451.49      432.77     37.75 o 
   4   8  12       60.78       48.13     15.10 o 
  -2   9  12       66.99       57.42     17.02 o 
  -1   9  12      198.03      151.36     60.26 o 
   0   9  12       42.30       43.49     18.42 o 
   1   9  12      192.49      150.69     58.74 o 
   2   9  12       67.81       44.96     10.81 o 
   1   0  13      324.18      308.26     28.93 o 
   2   0  13       48.46       63.63     19.35 o 
   3   0  13        8.26        8.09      9.49 o 
   4   0  13      267.91      240.61     22.60 o 
   5   0  13       97.79       86.78     29.76 o 
   6   0  13       53.36       61.77     20.82 o 
   7   0  13      678.28      654.98     39.15 o 
  -7   1  13      159.85      126.36     40.28 o 
  -6   1  13       42.32       28.94     14.20 o 
  -5   1  13      165.31      145.58     37.00 o 
  -4   1  13      171.69      158.24     27.67 o 
  -3   1  13      480.90      460.78     35.47 o 
  -2   1  13       75.51       72.33     17.79 o 
  -1   1  13     2692.32     2760.63     73.10 o 
   0   1  13      685.91      613.07     41.36 o 
   1   1  13     2798.44     2725.04     89.98 o 
   2   1  13       63.22       57.86     16.48 o 
   3   1  13      545.72      550.05     37.79 o 
   4   1  13      198.95      183.98     41.01 o 
   5   1  13      136.34      141.86     29.27 o 
   6   1  13       30.66       29.34     12.97 o 
   7   1  13      135.53       99.87     43.01 o 
  -7   2  13      103.68       72.94     26.30 o 
  -6   2  13      169.78      154.42     47.13 o 
  -5   2  13      172.74      144.98     45.27 o 
  -4   2  13       86.86       79.85     23.33 o 
  -3   2  13        4.40        4.26     10.78 o 
  -2   2  13      348.61      363.05     35.63 o 
  -1   2  13       26.22       19.92     11.48 o 
   0   2  13      107.53      114.18     24.93 o 
   1   2  13       19.45       12.96     10.14 o 
   2   2  13      351.85      343.77     23.35 o 
   3   2  13       13.90       14.59     10.63 o 
   4   2  13       68.15       68.74     23.71 o 
   5   2  13      185.12      166.98     39.57 o 
   6   2  13      135.85      119.75     36.39 o 
   7   2  13       84.87       77.78     24.45 o 
  -6   3  13      452.60      421.50     29.27 o 
  -5   3  13      141.85      130.10     35.58 o 
  -4   3  13      922.53      940.16     55.17 o 
  -3   3  13      576.07      547.33     29.58 o 
  -2   3  13      260.01      257.53     42.33 o 
  -1   3  13      153.47      139.70     41.69 o 
   0   3  13      282.44      279.75     31.59 o 
   1   3  13      148.08      147.02     38.87 o 
   2   3  13      248.97      225.50     41.72 o 
   3   3  13      583.06      617.11     43.29 o 
   4   3  13      806.22      857.27     41.72 o 
   5   3  13      185.47      172.05     47.46 o 
   6   3  13      394.91      399.92     38.81 o 
  -6   4  13       14.81       12.95      8.03 o 
  -5   4  13       89.97       76.65     21.49 o 
  -4   4  13      327.71      324.86     29.20 o 
  -3   4  13       12.92       15.48     12.43 o 
  -2   4  13      376.84      334.18     27.94 o 
  -1   4  13        4.29        8.12     10.24 o 
   0   4  13      104.51       93.06     23.27 o 
   1   4  13        3.52        9.89     10.75 o 
   2   4  13      332.97      303.25     42.97 o 
   3   4  13       15.29       10.10      9.52 o 
   4   4  13      305.12      278.90     64.77 o 
   5   4  13       69.77       67.37     23.11 o 
   6   4  13       16.90       15.85     12.87 o 
  -5   5  13       61.40       49.45     15.29 o 
  -4   5  13      588.03      527.16     29.24 o 
  -3   5  13       97.41       90.89     33.38 o 
  -2   5  13     1241.26     1236.89     63.61 o 
  -1   5  13      634.90      608.32     36.68 o 
   0   5  13      447.46      419.57     24.99 o 
   1   5  13      616.89      609.48     36.89 o 
   2   5  13     1098.74     1189.79     51.05 o 
   3   5  13       90.54       75.96     24.77 o 
   4   5  13      541.86      523.15     46.78 o 
   5   5  13       46.28       34.38     13.47 o 
  -5   6  13       25.56       17.05      9.74 o 
  -4   6  13      288.59      207.20     51.62 o 
  -3   6  13      169.59      153.99     50.19 o 
  -2   6  13        9.87       12.63      9.98 o 
  -1   6  13      144.55      132.43     45.78 o 
   0   6  13       24.77       19.08      9.11 o 
   1   6  13      149.50      132.19     41.20 o 
   2   6  13       22.27        9.94     11.48 o 
   3   6  13      183.63      170.62     53.22 o 
   4   6  13      284.54      273.37     54.93 o 
   5   6  13       34.13       27.09     13.56 o 
  -3   7  13       26.70       25.12      9.17 o 
  -2   7  13      162.80      136.77     47.16 o 
  -1   7  13       24.03       22.97     11.24 o 
   0   7  13      264.89      231.01     60.64 o 
   1   7  13       18.93       17.77     10.84 o 
   2   7  13      134.31      118.74     31.83 o 
   3   7  13       26.73       25.82     12.93 o 
  -1   8  13      446.04      476.94     27.55 o 
   0   8  13      274.27      298.10     47.57 o 
   1   8  13      452.81      434.22     29.11 o 
   0   0  14        2.05        8.66     12.31 o 
   1   0  14      186.34      154.28     41.89 o 
   2   0  14        4.98        4.77      8.11 o 
   3   0  14       73.53       67.61     18.50 o 
   4   0  14      260.08      266.87     33.40 o 
   5   0  14       86.25       60.44     17.72 o 
  -5   1  14        4.10       12.02     13.92 o 
  -4   1  14      156.19      139.75     38.90 o 
  -3   1  14       42.29       37.60     14.58 o 
  -2   1  14       52.55       44.97     12.79 o 
  -1   1  14      155.65      149.39     42.70 o 
   0   1  14        3.44       13.22     11.09 o 
   1   1  14      152.85      134.93     35.48 o 
   2   1  14       78.52       74.08     22.76 o 
   3   1  14       53.36       49.75     16.07 o 
   4   1  14      171.11      160.95     45.07 o 
   5   1  14        6.85       12.65     11.14 o 
  -5   2  14      385.34      366.17     37.30 o 
  -4   2  14       11.61        3.81      9.39 o 
  -3   2  14        5.44        8.82      7.55 o 
  -2   2  14      457.22      410.30     32.12 o 
  -1   2  14       87.30       86.29     16.67 o 
   0   2  14       42.76       47.21     21.93 o 
   1   2  14      101.37       93.79     26.16 o 
   2   2  14      538.52      484.09     34.65 o 
   3   2  14        1.53        6.75      8.67 o 
   4   2  14       14.78       12.99      9.97 o 
   5   2  14      341.16      334.85     49.33 o 
  -5   3  14       49.48       47.55     16.50 o 
  -4   3  14      270.89      211.34     36.08 o 
  -3   3  14      274.28      339.61     41.34 o 
  -2   3  14      218.91      215.78     24.11 o 
  -1   3  14      423.73      406.88     22.21 o 
   0   3  14        2.97        7.54      9.10 o 
   1   3  14      419.75      396.78     34.31 o 
   2   3  14      270.80      255.29     40.28 o 
   3   3  14      231.45      228.52     43.76 o 
   4   3  14      286.81      271.67     33.40 o 
   5   3  14       45.72       41.57     15.05 o 
  -4   4  14       76.67       64.18     20.88 o 
  -3   4  14      285.71      233.29     66.80 o 
  -2   4  14      108.47      104.79     32.49 o 
  -1   4  14      233.58      227.36     23.07 o 
   0   4  14      270.07      275.60     30.83 o 
   1   4  14      233.34      226.63     36.22 o 
   2   4  14       93.83       76.95     22.87 o 
   3   4  14      231.72      187.18     38.03 o 
   4   4  14       86.29       70.00     21.04 o 
  -4   5  14       14.23       10.98      8.22 o 
  -3   5  14      226.83      212.69     53.07 o 
  -2   5  14      183.85      164.36     55.27 o 
  -1   5  14       37.83       50.21     24.45 o 
   0   5  14        6.34        6.36      8.72 o 
   1   5  14       48.30       50.50     20.17 o 
   2   5  14      174.62      160.60     46.13 o 
   3   5  14      216.71      194.10     44.85 o 
   4   5  14       11.93       18.31     10.68 o 
  -2   6  14       20.88       23.94     13.53 o 
  -1   6  14      287.89      277.58     43.99 o 
   0   6  14       12.17        5.08      8.80 o 
   1   6  14      259.45      287.10     27.79 o 
   2   6  14       17.16       14.21      8.73 o 
   1   0  15      675.35      678.75     27.68 o 
   2   0  15       53.85       48.14     13.70 o 
   3   0  15      185.75      148.32     34.05 o 
   4   0  15      675.12      669.70     30.00 o 
  -4   1  15      201.26      166.12     48.18 o 
  -3   1  15      123.91      109.47     36.49 o 
  -2   1  15       61.07       47.67     16.46 o 
  -1   1  15      145.60      134.54     43.11 o 
   0   1  15       56.35       51.49     14.57 o 
   1   1  15      150.50      127.60     27.19 o 
   2   1  15       67.82       51.11     14.61 o 
   3   1  15      121.54      113.97     26.93 o 
   4   1  15      177.70      155.16     33.63 o 
  -3   2  15      363.19      336.60     26.12 o 
  -2   2  15       78.43       63.41     20.31 o 
  -1   2  15      161.34      140.11     42.66 o 
   0   2  15       96.15       88.90     30.07 o 
   1   2  15      240.64      201.56     61.83 o 
   2   2  15      109.51       84.14     24.69 o 
   3   2  15      404.50      379.75     27.00 o 
  -3   3  15       99.42       76.26     34.19 o 
  -2   3  15       49.81       48.49     13.17 o 
  -1   3  15       81.72       70.82     19.81 o 
   0   3  15        5.34        8.09      7.86 o 
   1   3  15       81.15       65.52     21.29 o 
   2   3  15       49.75       43.44     17.79 o 
   3   3  15       91.30       71.85     23.48 o 
  -2   4  15      265.01      231.13     63.95 o 
  -1   4  15       55.61       43.32     17.63 o 
   0   4  15       44.69       41.16     15.11 o 
   1   4  15       36.60       33.48     23.82 o 
   2   4  15      282.56      272.43     29.12 o 
                                                 
